# Supplementary material for: Determinants of response to CDK4/6 inhibitors in the real-world setting
Source: NPJ Precis Oncol. 2023 Sep 13;7:90. doi: 10.1038/s41698-023-00438-0 (PMC10499925; doi:10.1038/s41698-023-00438-0)
Supplement: Supplementary file 3 — Supplementary Dataset 1 [file 41698_2023_438_MOESM3_ESM.xlsx]

## Sheet: Combined Cohort
Gene.Name	Combined.coef	Combined.HR	Combined.se(coef)	Combined.z	Combined.P
A2M	0.0667056	1.06898	0.12127	0.550059	0.582279
ABCA2	0.0886927	1.09274	0.149415	0.593601	0.552779
ABCA3	-0.372698	0.688873	0.143111	-2.60426	0.00920726
ABCA4	-0.0386644	0.962073	0.0802478	-0.481813	0.629939
ABCA5	0.0105761	1.01063	0.130573	0.0809977	0.935444
ABCA9	0.000657037	1.00066	0.101635	0.00646469	0.994842
ABCB11	0.0681904	1.07057	0.0414475	1.64522	0.0999238
ABCB4	0.251277	1.28567	0.107599	2.3353	0.0195276
ABCB5	0.0731439	1.07589	0.0883501	0.827887	0.407734
ABCB6	0.190814	1.21023	0.16979	1.12382	0.261089
ABCC1	-0.0362101	0.964438	0.162977	-0.22218	0.824174
ABCC10	0.118363	1.12565	0.300797	0.393498	0.693952
ABCC11	-0.0338135	0.966752	0.0629575	-0.537084	0.59121
ABCC12	0.0646983	1.06684	0.0752068	0.860272	0.389639
ABCC2	0.0630141	1.06504	0.0617342	1.02073	0.307381
ABCC3	-0.134763	0.873923	0.115449	-1.16729	0.243093
ABCC4	-0.088151	0.915623	0.119244	-0.739249	0.459756
ABCC5	0.388482	1.47474	0.144605	2.6865	0.0072206
ABCC6	0.126086	1.13438	0.0828398	1.52204	0.127999
ABCD1	0.0269934	1.02736	0.141341	0.19098	0.848541
ABCD3	-0.100976	0.903955	0.118366	-0.853088	0.393611
ABCD4	-0.380386	0.683598	0.229442	-1.65788	0.0973425
ABCF1	-0.556707	0.573093	0.304539	-1.82803	0.0675447
ABCG2	0.0317092	1.03222	0.107347	0.295389	0.767697
ABCG8	0.0874484	1.09139	0.0667404	1.31028	0.190102
ABHD2	-0.077489	0.925437	0.13786	-0.562086	0.574057
ACACA	-0.269086	0.764078	0.175357	-1.5345	0.124907
ACACB	-0.0187496	0.981425	0.118096	-0.158767	0.873853
ACADS	-0.190218	0.826779	0.142253	-1.33717	0.181166
ACKR1	-0.00285424	0.99715	0.0608478	-0.0469078	0.962587
ACKR2	-0.158209	0.853672	0.0959496	-1.64887	0.0991742
ACKR3	-0.114515	0.891798	0.12682	-0.902977	0.366538
ACKR4	-0.083438	0.919948	0.130907	-0.637384	0.523875
ACLY	-0.305803	0.736531	0.20871	-1.4652	0.142865
ACSL3	-0.105569	0.899813	0.195378	-0.540333	0.588968
ACSL4	0.156975	1.16997	0.198008	0.792771	0.427911
ACSL5	-0.0795081	0.923571	0.0837786	-0.949025	0.342608
ACTA2	-0.0132682	0.986819	0.113398	-0.117006	0.906855
ACTB	-0.0747462	0.927979	0.219879	-0.339943	0.7339
ACTR1B	0.17632	1.19282	0.282071	0.625092	0.531911
ACTR2	0.157908	1.17106	0.166966	0.945748	0.344277
ACTR3B	-0.0857737	0.917802	0.116345	-0.737235	0.46098
ACVR1B	0.0943632	1.09896	0.203357	0.464027	0.642628
ACVR1C	-0.0382162	0.962505	0.0927796	-0.411903	0.68041
ACVR2A	-0.123728	0.88362	0.180852	-0.684139	0.493887
ADAM17	-0.233835	0.791492	0.248683	-0.940296	0.347066
ADAM23	0.0492613	1.05049	0.103697	0.475049	0.634752
ADAMTS1	0.0561825	1.05779	0.113126	0.496635	0.619446
ADAR	-0.0283636	0.972035	0.146561	-0.193528	0.846546
ADCK3	-0.16	0.852144	0.208515	-0.76733	0.442885
ADIPOQ	-0.0955516	0.908871	0.0624019	-1.53123	0.125713
ADIPOR1	0.282315	1.3262	0.175824	1.60567	0.108347
ADIPOR2	-0.0571409	0.944461	0.125906	-0.453836	0.649947
ADM	0.317758	1.37404	0.114067	2.78571	0.00534102
ADORA2A	-0.0761132	0.926711	0.122362	-0.62203	0.533922
ADORA2B	0.125768	1.13402	0.132829	0.946845	0.343718
ADRA1A	0.0995505	1.10467	0.0754129	1.32007	0.186811
ADRA1B	-0.0675519	0.934679	0.0601118	-1.12377	0.26111
ADRA1D	0.00688937	1.00691	0.0714377	0.0964389	0.923172
ADRA2A	-0.285447	0.751679	0.0739631	-3.85931	0.000113708
ADRA2B	-0.00945374	0.990591	0.0798318	-0.118421	0.905734
ADRA2C	0.179815	1.197	0.0919746	1.95506	0.0505765
AFF1	-0.0275998	0.972778	0.0833543	-0.331115	0.740558
AGER	-0.071851	0.93067	0.127436	-0.563821	0.572876
AGFG1	0.127009	1.13543	0.186054	0.682648	0.494829
AGGF1	-0.303301	0.738377	0.26658	-1.13775	0.255225
AGT	0.0451568	1.04619	0.0654373	0.690077	0.490146
AHNAK	-0.233165	0.792023	0.15587	-1.4959	0.134681
AHNAK2	0.164632	1.17896	0.11177	1.47295	0.140765
AHR	0.0567359	1.05838	0.145084	0.391056	0.695756
AHRR	-0.059181	0.942536	0.113105	-0.52324	0.600807
AICDA	0.0127408	1.01282	0.0656448	0.194088	0.846107
AIFM1	0.242841	1.27487	0.212477	1.1429	0.253078
AIMP2	0.374917	1.45487	0.236423	1.58579	0.112786
AK1	0.0412954	1.04216	0.222957	0.185216	0.853059
AK2	-0.356267	0.700285	0.192857	-1.84731	0.064702
AK3	-0.127031	0.880707	0.165233	-0.768798	0.442013
AKAP1	0.138276	1.14829	0.0943078	1.46622	0.142588
AKR1B1	0.119918	1.1274	0.195737	0.612649	0.540109
AKR1C3	0.0690872	1.07153	0.0937553	0.736888	0.46119
AKT1	0.530998	1.70063	0.175209	3.03065	0.00244027
AKT1S1	0.0506607	1.05197	0.242193	0.209175	0.834312
AKT2	-0.411381	0.662735	0.224734	-1.83052	0.0671718
AKT3	-0.0638819	0.938116	0.17289	-0.369494	0.71176
ALAS1	0.232089	1.26123	0.233368	0.994517	0.319971
ALB	0.123934	1.13194	0.0302999	4.09023	4.31e-05
ALCAM	0.0385071	1.03926	0.11655	0.33039	0.741105
ALDH1A1	0.080352	1.08367	0.0823693	0.975509	0.329308
ALDH1A3	-0.157036	0.854674	0.108085	-1.45289	0.146253
ALDH2	0.125579	1.13381	0.111904	1.1222	0.261777
ALDH4A1	0.253584	1.28864	0.103531	2.44935	0.0143116
ALDOC	0.00089766	1.0009	0.0876996	0.0102356	0.991833
ALK	0.0312206	1.03171	0.0803917	0.388356	0.697753
ALKBH2	0.238997	1.26998	0.203671	1.17345	0.240615
ALKBH3	-0.0429759	0.957934	0.195333	-0.220013	0.825861
ALPL	0.119864	1.12734	0.0708522	1.69175	0.0906931
AMER1	0.421059	1.52357	0.204152	2.06247	0.0391628
AMFR	-0.140892	0.868583	0.148967	-0.945788	0.344257
AMH	0.167725	1.18261	0.0909835	1.84346	0.0652614
AMOT	-0.00151045	0.998491	0.154975	-0.00974639	0.992224
ANAPC2	0.0965474	1.10136	0.275163	0.350873	0.725684
ANG	-0.0228823	0.977377	0.12747	-0.179511	0.857536
ANGPT1	0.210852	1.23473	0.129355	1.63003	0.103095
ANGPT2	-0.163429	0.849227	0.108703	-1.50345	0.132723
ANGPTL1	0.050795	1.05211	0.108548	0.46795	0.63982
ANGPTL4	0.133835	1.1432	0.092093	1.45326	0.14615
ANKRD37	0.320702	1.37809	0.230747	1.38984	0.164577
ANLN	0.442528	1.55664	0.143671	3.08016	0.00206891
ANPEP	-0.0200533	0.980146	0.0525906	-0.38131	0.702973
ANXA1	0.000845223	1.00085	0.128501	0.00657757	0.994752
ANXA2	-0.046855	0.954226	0.123783	-0.378524	0.705041
ANXA3	0.0329054	1.03345	0.0867778	0.379191	0.704546
ANXA8	0.056026	1.05763	0.101535	0.551787	0.581094
AP2B1	-0.358826	0.698496	0.173239	-2.07128	0.0383326
APAF1	-0.0072598	0.992766	0.212949	-0.0340917	0.972804
APBB1	-0.391583	0.675986	0.161343	-2.42703	0.0152231
APC	0.0588641	1.06063	0.359473	0.163751	0.869927
APCS	0.148798	1.16044	0.0587613	2.53224	0.0113336
APEX1	0.0800762	1.08337	0.214028	0.374139	0.708301
APEX2	0.277027	1.3192	0.188245	1.47163	0.14112
APH1B	-0.259499	0.771438	0.219107	-1.18435	0.236274
APOC2	0.0963562	1.10115	0.0652428	1.47689	0.139706
APOC4	0.0836352	1.08723	0.0458584	1.82377	0.0681867
APOL3	-0.254169	0.775561	0.125898	-2.01884	0.043504
APP	-0.0377914	0.962914	0.116359	-0.324782	0.745346
APPBP2	-0.466271	0.627338	0.233182	-1.9996	0.0455432
AQP1	-0.159485	0.852583	0.136675	-1.16689	0.243256
AQP2	0.030045	1.0305	0.0869972	0.345356	0.729826
AQP4	0.0636825	1.06575	0.0663026	0.960483	0.336812
AQP7	0.129339	1.13808	0.112583	1.14884	0.250623
AQP9	0.306448	1.35859	0.0805785	3.8031	0.000142895
AR	-0.241566	0.785397	0.128391	-1.88148	0.0599062
ARAF	-0.673479	0.509932	0.313057	-2.1513	0.0314529
AREG	0.0346875	1.0353	0.0509864	0.680327	0.496297
ARHGAP44	0.0733062	1.07606	0.0681656	1.07541	0.282189
ARHGEF16	-0.0234313	0.976841	0.121626	-0.19265	0.847233
ARID1A	-0.0966104	0.90791	0.206197	-0.468535	0.639402
ARID1B	-0.0653293	0.936759	0.173829	-0.375825	0.707047
ARID2	-0.536393	0.584854	0.275112	-1.94972	0.0512089
ARMC1	0.172303	1.18804	0.213623	0.806575	0.419911
ARNT	-0.736767	0.478659	0.260363	-2.82977	0.00465817
ARNT2	-0.0524719	0.948881	0.100237	-0.523477	0.600642
ASB13	-0.316608	0.728617	0.152504	-2.07606	0.0378881
ASB16.AS1	-0.0426999	0.958199	0.193241	-0.220967	0.825118
ASB9	-0.0484484	0.952706	0.113972	-0.425091	0.67077
ASNS	-0.149694	0.860971	0.155385	-0.963378	0.335358
ASPM	0.21948	1.24543	0.119709	1.83345	0.0667355
ASXL1	-0.0720177	0.930514	0.179114	-0.402078	0.687627
ATAD2	0.21252	1.23679	0.117032	1.81591	0.0693847
ATF1	-0.129838	0.878238	0.308823	-0.420428	0.674173
ATF2	-0.194246	0.823456	0.293422	-0.662002	0.50797
ATF4	0.130087	1.13893	0.232041	0.560621	0.575056
ATF6	-0.4151	0.660275	0.225493	-1.84085	0.0656435
ATF6B	-0.263655	0.768239	0.184897	-1.42596	0.153881
ATG12	0.00297855	1.00298	0.179908	0.0165559	0.986791
ATG13	0.00600015	1.00602	0.111662	0.0537349	0.957146
ATG16L1	-0.0788667	0.924163	0.206306	-0.38228	0.702254
ATG3	0.208955	1.23239	0.217343	0.961405	0.336349
ATG5	0.436702	1.5476	0.263943	1.65453	0.0980197
ATG7	-0.0727417	0.929841	0.265516	-0.273963	0.784113
ATM	-0.611264	0.542665	0.221936	-2.75423	0.00588298
ATP5A1	-0.0454811	0.955538	0.164496	-0.276487	0.782174
ATP5F1	0.311551	1.36554	0.209124	1.48979	0.13628
ATP5G1	0.132337	1.14149	0.232462	0.569284	0.569164
ATP6V0C	0.271347	1.31173	0.198336	1.36812	0.171274
ATP6V1G2	-0.0855469	0.91801	0.140083	-0.610685	0.541408
ATP7A	-0.257046	0.773333	0.186245	-1.38015	0.167541
ATP7B	-0.0314162	0.969072	0.109482	-0.286954	0.774147
ATR	0.0154044	1.01552	0.218609	0.0704655	0.943823
ATRX	0.0892336	1.09334	0.095063	0.938679	0.347896
ATXN1	-0.329626	0.719193	0.214636	-1.53574	0.124601
ATXN3	-0.127463	0.880326	0.145095	-0.878479	0.379684
AURKA	0.586115	1.79699	0.148918	3.93582	8.29e-05
AURKB	0.348568	1.41704	0.158482	2.19941	0.0278486
AURKC	0.0688052	1.07123	0.106997	0.64306	0.520185
AXIN1	-0.111407	0.894575	0.273106	-0.407926	0.683328
AXIN2	-0.151957	0.859025	0.168653	-0.901003	0.367587
AXL	-0.0448853	0.956107	0.161922	-0.277204	0.781624
B3GNT8	-0.130616	0.877555	0.138267	-0.944664	0.344831
BAD	-0.170515	0.84323	0.216523	-0.787515	0.43098
BAG1	-0.310005	0.733443	0.168464	-1.84019	0.065741
BAG2	-0.086464	0.917169	0.126157	-0.68537	0.493111
BAG3	-0.14822	0.862241	0.181443	-0.816895	0.413988
BAG4	0.211119	1.23506	0.143924	1.46688	0.142408
BAG5	0.150486	1.1624	0.319759	0.470622	0.63791
BAI1	-0.0370737	0.963605	0.0759056	-0.488419	0.625253
BAIAP3	0.0500105	1.05128	0.0796118	0.628179	0.529887
BAK1	-0.297719	0.74251	0.326296	-0.912423	0.361546
BAMBI	0.0905368	1.09476	0.0681966	1.32759	0.184315
BAP1	-0.587549	0.555688	0.300426	-1.95572	0.0504983
BATF	-0.473415	0.622871	0.14141	-3.34782	0.000814506
BAX	-0.230712	0.793968	0.313264	-0.736477	0.461441
BBC3	-0.108123	0.897517	0.198665	-0.544247	0.586271
BBS4	-0.35728	0.699577	0.143976	-2.48153	0.0130822
BCAR1	0.27666	1.31872	0.196568	1.40746	0.159292
BCAT1	0.21102	1.23494	0.123745	1.70529	0.0881412
BCCIP	-0.162785	0.849774	0.214602	-0.758544	0.448125
BCL10	0.0982484	1.10324	0.279266	0.351809	0.724982
BCL2	-0.631819	0.531624	0.132043	-4.78496	1.71e-06
BCL2A1	0.0390659	1.03984	0.107149	0.364595	0.715413
BCL2L1	-0.105143	0.900196	0.201946	-0.520649	0.602611
BCL2L10	0.00471524	1.00473	0.107252	0.0439642	0.964933
BCL2L11	0.127105	1.13554	0.199705	0.636461	0.524476
BCL2L2	0.168229	1.18321	0.280827	0.599051	0.549139
BCL3	0.107804	1.11383	0.103334	1.04326	0.296828
BCL6	0.0170823	1.01723	0.0923692	0.184935	0.85328
BCOR	0.387394	1.47314	0.23114	1.67601	0.0937358
BCR	0.00174593	1.00175	0.201928	0.0086463	0.993101
BDNF	0.00898908	1.00903	0.0736639	0.122028	0.902877
BECN1	-0.794218	0.451934	0.283166	-2.80478	0.0050351
BFAR	0.188795	1.20779	0.248197	0.760668	0.446856
BHLHE40	-0.168531	0.844905	0.125206	-1.34604	0.178291
BID	0.301614	1.35204	0.192767	1.56466	0.117664
BIK	0.0183551	1.01852	0.121796	0.150703	0.88021
BIRC2	-0.158645	0.853299	0.20245	-0.783626	0.43326
BIRC3	-0.0883639	0.915428	0.0855769	-1.03257	0.301807
BIRC5	0.353533	1.42409	0.138493	2.55271	0.0106889
BIRC6	-0.010549	0.989506	0.191382	-0.0551201	0.956043
BIRC7	0.0290089	1.02943	0.0698954	0.415033	0.678117
BLM	0.113536	1.12023	0.157537	0.720697	0.471096
BLVRA	0.228082	1.25619	0.157783	1.44554	0.148305
BMF	0.19524	1.2156	0.228952	0.852758	0.393793
BMI1	-0.0842804	0.919173	0.156331	-0.539114	0.589808
BMP1	-0.0475029	0.953608	0.150324	-0.316003	0.752
BMP2	0.0040325	1.00404	0.0566653	0.0711636	0.943268
BMP4	0.0807884	1.08414	0.0955049	0.845909	0.397603
BMP5	0.0657562	1.06797	0.0887513	0.740904	0.458751
BMP6	-0.133733	0.874824	0.0844501	-1.58357	0.113291
BMP7	0.152852	1.16515	0.0930113	1.64337	0.100306
BMP8A	-0.0778305	0.925121	0.0955028	-0.814956	0.415098
BMP8B	-0.0298423	0.970599	0.0924639	-0.322745	0.746888
BMPR1B	-0.0463396	0.954718	0.0420369	-1.10236	0.270307
BNIP2	-0.0697931	0.932587	0.24874	-0.280587	0.779027
BNIP3	0.649839	1.91523	0.178791	3.63463	0.000278382
BNIP3L	-0.0714198	0.931071	0.130472	-0.547394	0.584108
BOC	-0.192161	0.825174	0.126164	-1.5231	0.127733
BOD1	0.0478992	1.04906	0.182793	0.262041	0.79329
BOK	0.12149	1.12918	0.148384	0.818754	0.412927
BRAF	-0.0164373	0.983697	0.204534	-0.0803647	0.935947
BRCA1	-0.145679	0.864435	0.147577	-0.987134	0.323577
BRCA2	0.29554	1.34385	0.184856	1.59876	0.109874
BRIP1	0.236097	1.2663	0.108046	2.18514	0.0288783
BTC	0.0554233	1.05699	0.0797851	0.694658	0.48727
BTG1	0.0571031	1.05876	0.124245	0.459602	0.645802
BTG2	-0.0804611	0.922691	0.118205	-0.680694	0.496065
BTG3	0.33511	1.39809	0.178125	1.88131	0.0599291
BTK	-0.192851	0.824605	0.131803	-1.46318	0.143418
BTRC	-0.0270631	0.9733	0.155651	-0.17387	0.861967
BUB1	0.607841	1.83646	0.158767	3.82852	0.000128917
BUB1B	0.254026	1.28921	0.134206	1.8928	0.0583844
C17orf53	0.194622	1.21485	0.147608	1.3185	0.187336
C19orf40	0.0348403	1.03545	0.128765	0.270573	0.78672
C1orf106	0.197111	1.21788	0.098171	2.00784	0.0446608
C1orf159	-0.0702081	0.9322	0.0525626	-1.3357	0.181646
C1orf86	0.152846	1.16515	0.169534	0.901562	0.36729
C1QA	0.0571024	1.05876	0.10012	0.570338	0.568449
C1S	0.055324	1.05688	0.102315	0.540722	0.5887
C3	0.0639236	1.06601	0.0777032	0.822663	0.410699
C3AR1	-0.0277317	0.972649	0.159779	-0.173563	0.862209
C5	0.29214	1.33929	0.0934455	3.12631	0.00177014
C5AR1	0.158915	1.17224	0.124183	1.27968	0.200656
C5orf55	-0.191844	0.825436	0.17596	-1.09027	0.275595
CA12	-0.102953	0.902169	0.0908971	-1.13263	0.257368
CA9	0.0620908	1.06406	0.0883589	0.702712	0.482236
CACNA1C	0.0262273	1.02657	0.0955299	0.274545	0.783666
CACNA1D	-0.240278	0.786409	0.0921838	-2.60651	0.00914694
CACNA1E	0.0549084	1.05644	0.103594	0.530036	0.596087
CACNA1G	-0.00794893	0.992083	0.0858478	-0.0925933	0.926227
CACNA1H	0.0485461	1.04974	0.060808	0.79835	0.424667
CACNA2D1	-0.099584	0.905214	0.135636	-0.734201	0.462827
CACNA2D2	-0.0358559	0.964779	0.0689801	-0.519801	0.603202
CACNA2D3	-0.0590317	0.942677	0.0485325	-1.21633	0.223858
CACNA2D4	-0.0325392	0.967984	0.0492806	-0.660285	0.509071
CACNB2	-0.0294077	0.971021	0.107133	-0.274498	0.783702
CACNB3	-0.04712	0.953973	0.154248	-0.305481	0.76
CACNB4	0.107943	1.11398	0.152988	0.705567	0.480457
CACNG1	-0.0347363	0.96586	0.0883744	-0.393058	0.694276
CACNG4	0.0153632	1.01548	0.0640168	0.239986	0.810341
CACNG6	0.0502668	1.05155	0.0607329	0.827669	0.407858
CACYBP	0.00121962	1.00122	0.142322	0.00856942	0.993163
CAD	-0.315827	0.729186	0.314236	-1.00506	0.314867
CADM1	0.210173	1.23389	0.125934	1.66892	0.0951337
CALD1	0.0812646	1.08466	0.136365	0.595935	0.551218
CALM1	0.409129	1.50551	0.174823	2.34025	0.0192708
CALML3	0.0615846	1.06352	0.0832543	0.739718	0.459471
CALML5	0.042884	1.04382	0.0417114	1.02811	0.303897
CALML6	-0.0180837	0.982079	0.0454995	-0.397448	0.691037
CALR	0.0512436	1.05258	0.165741	0.309179	0.757185
CAMK2B	0.0256796	1.02601	0.0766508	0.335021	0.737609
CAMK2N1	0.107753	1.11377	0.127951	0.842138	0.399711
CAMKK1	0.0514833	1.05283	0.0861694	0.597466	0.550196
CAMKK2	0.170076	1.18539	0.241386	0.704579	0.481072
CAPN1	-0.196354	0.821721	0.20452	-0.960071	0.337019
CAPN2	-0.188196	0.828452	0.139097	-1.35298	0.176061
CAPN3	-0.14691	0.863372	0.161611	-0.909035	0.363332
CAPN5	0.223649	1.25063	0.0967397	2.31187	0.020785
CAPN6	-0.0547249	0.946746	0.0795982	-0.687514	0.491759
CAPN7	-0.321841	0.724813	0.232627	-1.38351	0.166508
CAPNS1	-0.13484	0.873855	0.180154	-0.748472	0.454175
CARD11	-0.0401538	0.960642	0.105557	-0.380399	0.703649
CARM1	0.0771205	1.08017	0.290791	0.265209	0.790848
CASP1	-0.0902852	0.913671	0.154288	-0.585173	0.558431
CASP10	-0.220072	0.802461	0.157352	-1.39859	0.161936
CASP12	-0.0419009	0.958965	0.0923873	-0.453535	0.650163
CASP14	0.1299	1.13871	0.078408	1.65672	0.0975755
CASP2	0.192142	1.21184	0.303265	0.633578	0.526356
CASP3	0.0536439	1.05511	0.27299	0.196505	0.844215
CASP4	0.00545987	1.00547	0.171522	0.0318319	0.974606
CASP5	0.0198927	1.02009	0.0970474	0.20498	0.837588
CASP6	-0.202448	0.816729	0.229876	-0.880685	0.378488
CASP7	-0.363112	0.695508	0.211472	-1.71707	0.0859665
CASP8	-0.237067	0.788938	0.208558	-1.1367	0.255664
CASP8AP2	0.221699	1.2482	0.226521	0.97871	0.327723
CASP9	0.0161315	1.01626	0.129629	0.124444	0.900964
CAV1	-0.304082	0.7378	0.118291	-2.57064	0.0101512
CAV2	-0.146074	0.864094	0.152805	-0.955952	0.339097
CBL	-0.224499	0.798916	0.204655	-1.09696	0.272657
CBLC	-0.116912	0.889663	0.0738121	-1.58392	0.113213
CBX3	0.299406	1.34906	0.194769	1.53724	0.124235
CBX5	0.403701	1.49736	0.260343	1.55065	0.120985
CCBL2	-0.345726	0.707707	0.193412	-1.7875	0.0738561
CCDC103	-0.177891	0.837034	0.117111	-1.519	0.128763
CCL1	0.0525051	1.05391	0.0809476	0.648631	0.516577
CCL11	-0.134932	0.873775	0.0930949	-1.4494	0.147225
CCL13	-0.192612	0.824802	0.0975574	-1.97434	0.0483426
CCL14	-0.0774623	0.925462	0.100566	-0.770261	0.441145
CCL15	0.022077	1.02232	0.0732705	0.301308	0.763179
CCL16	0.0937637	1.0983	0.0529058	1.77228	0.0763489
CCL17	-0.00161313	0.998388	0.0768693	-0.0209853	0.983257
CCL18	-0.0106886	0.989368	0.0635661	-0.168149	0.866466
CCL19	-0.0964	0.908101	0.0437521	-2.20332	0.0275719
CCL2	-0.067677	0.934562	0.0939588	-0.720284	0.47135
CCL20	0.00235836	1.00236	0.0832769	0.0283195	0.977407
CCL21	-0.0266719	0.973681	0.0500024	-0.533412	0.593748
CCL22	-0.18847	0.828225	0.0910895	-2.06906	0.03854
CCL23	0.0330707	1.03362	0.0999799	0.330773	0.740816
CCL24	0.030475	1.03094	0.0730167	0.417371	0.676407
CCL25	-0.0267617	0.973593	0.0414304	-0.645944	0.518316
CCL26	-0.00753931	0.992489	0.0882798	-0.0854024	0.931941
CCL27	-0.0419084	0.958958	0.0426771	-0.981988	0.326106
CCL28	-0.102544	0.902538	0.0642396	-1.59628	0.110426
CCL3	-0.0326782	0.96785	0.0836901	-0.390467	0.696191
CCL4	-0.0751253	0.927627	0.100128	-0.750291	0.453079
CCL5	-0.0970602	0.907501	0.0863648	-1.12384	0.261081
CCL7	-0.0263753	0.973969	0.070476	-0.374246	0.708221
CCL8	-0.0601414	0.941631	0.0776934	-0.774086	0.43888
CCNA1	0.00160401	1.00161	0.0793497	0.0202144	0.983872
CCNA2	0.549519	1.73242	0.172808	3.17995	0.00147303
CCNB1	0.467923	1.59667	0.142558	3.28234	0.00102949
CCNB2	-0.0124702	0.987607	0.094718	-0.131656	0.895256
CCNB3	-0.101056	0.903882	0.0711167	-1.42099	0.15532
CCNC	0.302604	1.35338	0.17153	1.76415	0.077707
CCND1	0.11471	1.12155	0.0778139	1.47415	0.14044
CCND2	-0.390044	0.677027	0.144558	-2.69819	0.00697184
CCND3	-0.140551	0.868879	0.227954	-0.616577	0.537514
CCNE1	0.101643	1.10699	0.107692	0.943829	0.345257
CCNE2	0.49283	1.63694	0.149541	3.29563	0.000982011
CCNF	0.227689	1.2557	0.169705	1.34168	0.179701
CCNG1	-0.157383	0.854376	0.162481	-0.968626	0.332732
CCNG2	-0.230064	0.794482	0.18086	-1.27206	0.203351
CCNH	-0.00410346	0.995905	0.0802233	-0.0511505	0.959206
CCNO	0.00761341	1.00764	0.0612468	0.124307	0.901072
CCNT1	0.140402	1.15074	0.121524	1.15534	0.24795
CCR1	0.050909	1.05223	0.130047	0.391465	0.695454
CCR10	-0.204028	0.815439	0.111557	-1.82892	0.0674122
CCR2	-0.0372092	0.963475	0.103533	-0.359394	0.7193
CCR3	0.0532334	1.05468	0.089189	0.596861	0.5506
CCR4	-0.0559487	0.945588	0.0939058	-0.595795	0.551312
CCR5	-0.0896716	0.914231	0.10683	-0.839384	0.401254
CCR6	0.0124155	1.01249	0.0689958	0.179947	0.857194
CCR7	-0.11546	0.890956	0.0763158	-1.51293	0.130298
CCR8	-0.0078836	0.992147	0.083163	-0.094797	0.924476
CCR9	-0.00866967	0.991368	0.0844471	-0.102664	0.91823
CCRL2	-0.0546536	0.946813	0.0919046	-0.594677	0.552059
CCS	0.0494751	1.05072	0.249374	0.198397	0.842735
CCT2	0.198055	1.21903	0.147711	1.34083	0.179977
CCT3	0.0507899	1.0521	0.1624	0.312746	0.754474
CCT4	-0.152657	0.858424	0.247239	-0.617448	0.536939
CCT5	-0.109123	0.896621	0.209487	-0.520904	0.602433
CCT6A	0.21616	1.2413	0.198556	1.08866	0.276303
CCT6B	-0.189184	0.827635	0.187376	-1.00965	0.312664
CCT7	0.135034	1.14458	0.199981	0.675233	0.499527
CD14	0.121967	1.12972	0.111569	1.0932	0.274307
CD160	0.0812078	1.0846	0.0854723	0.950107	0.342058
CD163	0.160128	1.17366	0.104157	1.53737	0.124202
CD19	-0.0928454	0.911334	0.0557692	-1.66481	0.0959499
CD2	-0.137237	0.871763	0.0810281	-1.6937	0.0903225
CD209	0.0825153	1.08602	0.117043	0.705	0.48081
CD22	-0.226169	0.797583	0.0982662	-2.3016	0.0213578
CD24	0.232746	1.26206	0.0848289	2.74371	0.00607491
CD27	-0.167612	0.845681	0.0610878	-2.7438	0.00607331
CD274	-0.020393	0.979814	0.124252	-0.164126	0.869632
CD276	0.0575582	1.05925	0.199232	0.288901	0.772657
CD28	-0.0261046	0.974233	0.0928892	-0.281029	0.778688
CD33	0.0190264	1.01921	0.164688	0.11553	0.908025
CD34	-0.235288	0.790343	0.156577	-1.5027	0.132918
CD38	-0.0542404	0.947204	0.0727733	-0.745334	0.45607
CD3D	-0.147705	0.862686	0.0836308	-1.76615	0.0773707
CD4	0.000259052	1.00026	0.132691	0.0019523	0.998442
CD40	-0.214583	0.806878	0.141014	-1.52171	0.128081
CD40LG	0.00330288	1.00331	0.0764667	0.0431937	0.965547
CD44	-0.237313	0.788745	0.0999842	-2.3735	0.0176204
CD47	-0.377281	0.685723	0.180174	-2.09399	0.0362611
CD5	-0.128833	0.879121	0.069676	-1.84902	0.0644542
CD52	-0.080161	0.922968	0.0905133	-0.885627	0.375818
CD55	-0.146467	0.863755	0.136288	-1.07468	0.282517
CD59	0.119156	1.12655	0.111593	1.06777	0.285623
CD63	0.104024	1.10963	0.165916	0.626971	0.530678
CD68	0.0514998	1.05285	0.1197	0.430242	0.66702
CD70	-0.159092	0.852918	0.0622886	-2.55411	0.010646
CD74	-0.119738	0.887153	0.0975025	-1.22805	0.219427
CD79A	-0.170467	0.84327	0.0669155	-2.5475	0.0108497
CD80	0.0259094	1.02625	0.130498	0.198543	0.84262
CD83	0.0236456	1.02393	0.0724715	0.326274	0.744217
CD86	0.0528854	1.05431	0.154045	0.343312	0.731364
CD8A	-0.118673	0.888098	0.0845475	-1.40362	0.160432
CDC14A	-0.132468	0.875931	0.134608	-0.984103	0.325065
CDC14B	0.161792	1.17562	0.159478	1.01451	0.310341
CDC16	0.0844946	1.08817	0.239307	0.353081	0.724028
CDC20	0.323469	1.38191	0.13209	2.44884	0.0143315
CDC25A	0.340215	1.40525	0.143927	2.36381	0.0180883
CDC25B	0.200222	1.22167	0.176447	1.13474	0.256483
CDC25C	0.272601	1.31338	0.153393	1.77713	0.0755463
CDC34	-0.0118741	0.988196	0.126577	-0.0938094	0.925261
CDC42	0.0872801	1.0912	0.216919	0.402363	0.687417
CDC42BPA	0.0340459	1.03463	0.159935	0.212873	0.831426
CDC6	0.0864022	1.09024	0.142983	0.604282	0.545656
CDC7	0.219332	1.24524	0.127033	1.72657	0.0842448
CDCA7	0.142848	1.15355	0.0777858	1.83643	0.0662937
CDH1	-0.0723913	0.930167	0.0800349	-0.904496	0.365732
CDH13	0.0476302	1.04878	0.151155	0.315108	0.752679
CDH15	0.0380361	1.03877	0.0440884	0.862722	0.38829
CDH2	0.186185	1.20464	0.06856	2.71565	0.0066146
CDH3	0.0673524	1.06967	0.0941613	0.715288	0.474431
CDH5	-0.0571009	0.944499	0.129448	-0.441112	0.659132
CDK1	0.139452	1.14964	0.115502	1.20736	0.227294
CDK16	0.378576	1.4602	0.175566	2.15632	0.0310586
CDK2	0.104501	1.11016	0.274279	0.381003	0.703201
CDK4	0.533145	1.70428	0.22838	2.33446	0.0195714
CDK5	-0.0379017	0.962808	0.194912	-0.194456	0.845819
CDK5R1	-0.249019	0.779565	0.145332	-1.71345	0.0866295
CDK5RAP1	0.0541233	1.05561	0.220676	0.245262	0.806254
CDK6	0.362044	1.43626	0.1457	2.48486	0.0129603
CDK7	-0.0581174	0.943539	0.289864	-0.200499	0.84109
CDK8	0.624364	1.86706	0.217829	2.8663	0.00415295
CDK9	0.296438	1.34506	0.269611	1.0995	0.271548
CDKL5	-0.0727244	0.929857	0.0696003	-1.04489	0.296076
CDKN1A	-0.0492664	0.951928	0.115435	-0.42679	0.669532
CDKN1B	0.0322514	1.03278	0.141189	0.228427	0.819314
CDKN1C	0.284119	1.32859	0.1729	1.64325	0.10033
CDKN2A	0.0752102	1.07811	0.105016	0.716176	0.473883
CDKN2B	-0.264767	0.767385	0.154657	-1.71196	0.0869045
CDKN2C	0.194651	1.21489	0.119561	1.62804	0.103517
CDKN2D	0.0617298	1.06367	0.132249	0.466768	0.640666
CDKN3	0.477012	1.61125	0.162271	2.9396	0.00328633
CDON	-0.286954	0.750546	0.0922977	-3.10901	0.00187716
CDX2	-0.0183771	0.981791	0.0658387	-0.279124	0.78015
CEACAM3	-0.0205821	0.979628	0.0809201	-0.254351	0.799225
CEACAM5	-0.0842346	0.919216	0.0533065	-1.58019	0.114063
CEACAM7	-0.0340779	0.966496	0.0729621	-0.467063	0.640455
CEBPA	0.392265	1.48033	0.157942	2.4836	0.0130063
CEBPB	0.293326	1.34088	0.154079	1.90375	0.0569432
CEBPD	-0.0997938	0.905024	0.152474	-0.654496	0.512792
CEBPE	0.0219561	1.0222	0.0719758	0.305048	0.76033
CECR6	0.0271627	1.02753	0.0626242	0.433741	0.664476
CELSR2	-0.14372	0.86613	0.104881	-1.37031	0.170589
CENPF	0.366632	1.44287	0.125131	2.92998	0.00338986
CENPN	0.0354041	1.03604	0.102954	0.343884	0.730933
CEP55	-0.00751075	0.992517	0.103411	-0.07263	0.942101
CES1	0.15568	1.16845	0.0729716	2.13344	0.0328888
CES2	0.0819224	1.08537	0.0976052	0.839324	0.401288
CFLAR	0.0894542	1.09358	0.219715	0.407137	0.683907
CFTR	0.0566323	1.05827	0.0898073	0.630597	0.528304
CHAD	-0.0854183	0.918128	0.0583904	-1.46288	0.1435
CHD1	0.04531	1.04635	0.0787507	0.575361	0.565047
CHD7	0.419664	1.52145	0.141232	2.97146	0.00296387
CHDH	-0.436717	0.646154	0.143685	-3.03941	0.00237046
CHEK1	-0.0996844	0.905123	0.109281	-0.912182	0.361673
CHEK2	-0.0151518	0.984962	0.183075	-0.0827629	0.93404
CHGA	-0.000622951	0.999377	0.0532378	-0.0117013	0.990664
CHI3L1	0.13789	1.14785	0.080084	1.72181	0.0851036
CHI3L2	-0.149013	0.861558	0.0926962	-1.60754	0.107935
CHMP4B	-0.00666647	0.993356	0.196247	-0.0339697	0.972901
CHPT1	-0.355985	0.700483	0.126178	-2.8213	0.00478297
CHRNA1	-0.0465163	0.954549	0.0480867	-0.967342	0.333373
CHRNB1	-0.146637	0.863607	0.172302	-0.85105	0.394741
CHSY1	-0.116939	0.88964	0.249199	-0.469258	0.638885
CHUK	0.278211	1.32076	0.289406	0.961317	0.336393
CIC	-0.411566	0.662612	0.286223	-1.43792	0.150456
CIDEA	-0.122587	0.884629	0.0814053	-1.50589	0.132097
CIDEB	-0.0634068	0.938562	0.154931	-0.409258	0.682351
CIRBP	-0.261172	0.770148	0.170898	-1.52824	0.126453
CITED2	0.0759032	1.07886	0.130333	0.582378	0.560312
CKB	0.111861	1.11836	0.0893605	1.25179	0.210645
CKLF	-0.174369	0.839987	0.2132	-0.817863	0.413436
CKMT1A	0.120129	1.12764	0.101148	1.18765	0.234971
CKMT2	0.0178735	1.01803	0.105486	0.169439	0.865451
CKS1B	0.397487	1.48808	0.192077	2.06941	0.0385073
CKS2	0.255731	1.2914	0.141149	1.81178	0.0700209
CLCA2	0.0358999	1.03655	0.0685966	0.523348	0.600732
CLCF1	-0.311707	0.732196	0.156592	-1.99057	0.0465281
CLDN3	-0.115939	0.89053	0.0999402	-1.16008	0.246015
CLIC1	0.0675197	1.06985	0.186107	0.362801	0.716753
CLIC3	-0.0481255	0.953014	0.0852549	-0.564489	0.572421
CMC2	0.121484	1.12917	0.166376	0.73018	0.46528
CMKLR1	-0.0745898	0.928124	0.133302	-0.559553	0.575784
CMTM1	0.06118	1.06309	0.11491	0.532417	0.594437
CMTM2	-0.00980781	0.99024	0.0690241	-0.142093	0.887007
CMTM3	-0.25809	0.772526	0.165837	-1.55628	0.119641
CMTM4	0.117374	1.12454	0.155189	0.756331	0.449451
CNIH4	0.0421643	1.04307	0.2185	0.192972	0.846981
CNOT3	-0.17429	0.840054	0.234283	-0.743929	0.45692
CNPY1	-0.0238452	0.976437	0.0796613	-0.299332	0.764686
CNPY2	0.025416	1.02574	0.179216	0.141818	0.887224
CNPY3	0.248991	1.28273	0.242199	1.02804	0.303929
CNPY4	-0.256536	0.773727	0.22904	-1.12005	0.262692
CNTF	-0.168948	0.844553	0.192622	-0.877099	0.380433
CNTFR	0.0139089	1.01401	0.0953488	0.145874	0.884021
COL11A1	0.0188748	1.01905	0.0584962	0.322668	0.746947
COL11A2	0.00291258	1.00292	0.0652631	0.0446283	0.964404
COL17A1	-0.0173836	0.982767	0.0459314	-0.378469	0.705082
COL18A1	0.171503	1.18709	0.156763	1.09403	0.273944
COL1A1	0.0254993	1.02583	0.0661907	0.385241	0.700059
COL1A2	0.0292906	1.02972	0.0683808	0.428344	0.6684
COL27A1	-0.206634	0.813317	0.116116	-1.77955	0.0751491
COL2A1	0.111285	1.11771	0.056143	1.98218	0.0474594
COL3A1	0.00775816	1.00779	0.0731386	0.106075	0.915523
COL4A2	0.217065	1.24243	0.129092	1.68148	0.0926707
COL4A3	-0.0823884	0.920914	0.079164	-1.04073	0.298001
COL4A4	-0.0369068	0.963766	0.0797496	-0.462783	0.64352
COL4A5	-0.196452	0.821641	0.0949128	-2.06982	0.0384694
COL4A6	-0.0964749	0.908033	0.0727828	-1.32552	0.184999
COL5A1	0.052432	1.05383	0.0907775	0.577588	0.563542
COL5A2	-0.046858	0.954223	0.0887147	-0.528188	0.597369
COL6A6	-0.0800936	0.92303	0.0541822	-1.47823	0.139347
COL9A3	0.0326547	1.03319	0.0485466	0.672647	0.501172
COMMD4	-0.328668	0.719882	0.26197	-1.2546	0.209624
COMP	-0.0188032	0.981372	0.0536981	-0.350166	0.726214
COPS5	-0.220817	0.801863	0.223032	-0.99007	0.32214
COX5A	0.0435136	1.04447	0.17176	0.25334	0.800005
COX7B	0.119764	1.12723	0.148575	0.806085	0.420194
CP	0.13405	1.14345	0.0561435	2.38764	0.0169571
CPT1A	0.0646823	1.06682	0.138267	0.467808	0.639922
CPT1B	-0.297958	0.742333	0.175817	-1.6947	0.0901316
CPT1C	-0.126032	0.881587	0.129846	-0.970622	0.331736
CPT2	0.0207745	1.02099	0.224301	0.0926189	0.926206
CRADD	0.137208	1.14707	0.21352	0.642601	0.520483
CREB1	-0.344795	0.708366	0.282661	-1.21982	0.222534
CREB3L1	0.0710888	1.07368	0.0958527	0.741646	0.458302
CREB3L3	0.0749281	1.07781	0.0368712	2.03216	0.0421375
CREB3L4	-0.0691758	0.933163	0.107478	-0.643629	0.519816
CREB5	0.104748	1.11043	0.092514	1.13224	0.257534
CREBBP	-0.386585	0.679373	0.273956	-1.41112	0.158209
CRK	0.287079	1.33253	0.303195	0.946846	0.343717
CRLF2	-0.0552208	0.946276	0.0905759	-0.609663	0.542085
CRLS1	0.0294405	1.02988	0.208314	0.141328	0.887611
CRP	0.116473	1.12353	0.0534402	2.17951	0.0292938
CRTAC1	0.042931	1.04387	0.0643143	0.667519	0.504441
CRTC2	-0.308463	0.734575	0.20165	-1.52969	0.126093
CRY1	-0.145943	0.864207	0.219943	-0.663553	0.506977
CRYAA	0.103617	1.10918	0.0779515	1.32925	0.183766
CRYAB	0.0484033	1.04959	0.137244	0.35268	0.724328
CSDE1	0.19485	1.21513	0.181699	1.07238	0.28355
CSF1	0.0449305	1.04596	0.0808827	0.555502	0.578552
CSF1R	-0.060002	0.941763	0.158127	-0.379455	0.70435
CSF2	0.0331534	1.03371	0.0725549	0.456943	0.647712
CSF3	-0.053652	0.947762	0.0768454	-0.698181	0.485064
CSF3R	0.0595207	1.06133	0.106277	0.56005	0.575445
CSNK1A1	0.309088	1.36218	0.195468	1.58128	0.113815
CSNK1E	0.0662466	1.06849	0.126769	0.522577	0.601269
CSNK2A1	0.463918	1.59029	0.216716	2.14067	0.0323004
CSNK2B	-0.056494	0.945072	0.20788	-0.271762	0.785805
CST6	-0.0990811	0.905669	0.0608707	-1.62773	0.103582
CSTB	-0.132199	0.876167	0.156556	-0.844419	0.398435
CTGF	-0.187813	0.82877	0.0958106	-1.96025	0.0499664
CTLA4	-0.0732356	0.929382	0.0728414	-1.00541	0.314699
CTNNA1	0.107045	1.11298	0.181084	0.591138	0.554428
CTNNB1	-0.0583209	0.943347	0.173459	-0.336222	0.736703
CTNNBIP1	-0.18112	0.834335	0.202597	-0.89399	0.371327
CTNND2	0.0892344	1.09334	0.0962864	0.92676	0.354051
CTPS1	0.336628	1.40022	0.233732	1.44023	0.149802
CTSA	-0.106264	0.899187	0.0956696	-1.11074	0.266682
CTSB	0.119335	1.12675	0.14484	0.823909	0.409991
CTSC	-0.0334298	0.967123	0.143889	-0.23233	0.816282
CTSD	0.0084957	1.00853	0.115213	0.0737391	0.941218
CTSH	-0.118518	0.888236	0.142803	-0.82994	0.406573
CTSL	0.22551	1.25296	0.122664	1.83844	0.0659975
CTSS	0.000215521	1.00022	0.117117	0.00184022	0.998532
CTSV	0.25167	1.28617	0.134279	1.87424	0.0608977
CUL2	0.23398	1.26362	0.216195	1.08226	0.279136
CUL3	-0.0328342	0.967699	0.245169	-0.133925	0.893462
CX3CL1	0.0205026	1.02071	0.112748	0.181844	0.855705
CX3CR1	-0.266965	0.7657	0.106125	-2.51558	0.0118837
CXADR	0.123395	1.13133	0.0809872	1.52363	0.1276
CXCL1	0.113522	1.12022	0.0844049	1.34497	0.178636
CXCL10	-0.0735367	0.929102	0.09294	-0.791228	0.428811
CXCL11	0.0211804	1.02141	0.100473	0.210807	0.833038
CXCL12	-0.0387106	0.962029	0.115734	-0.334479	0.738019
CXCL13	0.0068964	1.00692	0.0571027	0.120772	0.903872
CXCL14	-0.136129	0.87273	0.0540325	-2.51938	0.011756
CXCL16	0.068579	1.07099	0.167267	0.409997	0.681808
CXCL2	0.229551	1.25803	0.0861088	2.66582	0.00768008
CXCL3	0.0803412	1.08366	0.10363	0.775267	0.438182
CXCL5	0.178436	1.19535	0.100217	1.78049	0.0749954
CXCL6	0.127684	1.13619	0.0812654	1.5712	0.116136
CXCL8	0.116889	1.12399	0.106932	1.09312	0.274343
CXCL9	-0.0300615	0.970386	0.0596789	-0.503721	0.614458
CXCR1	0.014086	1.01419	0.0779355	0.180739	0.856572
CXCR2	0.0338952	1.03448	0.0840389	0.403327	0.686708
CXCR3	-0.17044	0.843294	0.0750731	-2.27032	0.023188
CXCR4	-0.0251719	0.975142	0.114283	-0.22026	0.825669
CXCR5	-0.0892657	0.914603	0.0691032	-1.29177	0.196436
CXCR6	-0.109007	0.896724	0.102859	-1.05978	0.289245
CXXC4	-0.00357985	0.996427	0.103104	-0.0347208	0.972302
CXXC5	0.207007	1.22999	0.139813	1.4806	0.138714
CYBA	-0.00523549	0.994778	0.130796	-0.0400278	0.968071
CYBB	-0.132042	0.876304	0.114179	-1.15645	0.247499
CYCS	0.0888588	1.09293	0.124525	0.713583	0.475485
CYLD	-0.284639	0.752286	0.193993	-1.46727	0.142303
CYP19A1	0.043351	1.0443	0.0871044	0.497691	0.618702
CYP1A1	-0.0105191	0.989536	0.0841228	-0.125044	0.900489
CYP1A2	0.0793477	1.08258	0.0574945	1.38009	0.167559
CYP1B1	0.134388	1.14384	0.103497	1.29847	0.194125
CYP2A6	0.0377686	1.03849	0.0421831	0.89535	0.3706
CYP2B6	-0.102066	0.90297	0.0514742	-1.98285	0.0473839
CYP2C19	0.12057	1.12814	0.0682974	1.76537	0.0775023
CYP2C8	0.109033	1.1152	0.0593632	1.83671	0.0662524
CYP2C9	0.127315	1.13577	0.0499979	2.5464	0.010884
CYP2D6	0.037608	1.03832	0.120479	0.312155	0.754922
CYP2U1	0.00973846	1.00979	0.166924	0.0583407	0.953477
CYP3A4	0.15754	1.17063	0.0674027	2.33729	0.0194242
CYP3A5	0.117522	1.12471	0.0595072	1.97492	0.0482772
CYP4A22	0.0702708	1.0728	0.0381495	1.84198	0.0654776
CYP4V2	-0.0481366	0.953004	0.161128	-0.298747	0.765133
CYP7A1	0.0180634	1.01823	0.0385023	0.469151	0.638962
CYR61	-0.153413	0.857776	0.108483	-1.41417	0.157312
DAAM1	0.407148	1.50253	0.196885	2.06795	0.0386448
DAB2	-0.0764709	0.92638	0.168481	-0.453885	0.649912
DAB2IP	-0.0350747	0.965533	0.182412	-0.192283	0.847521
DACH1	0.0354415	1.03608	0.0782449	0.452956	0.65058
DAPK1	0.3525	1.42262	0.149585	2.35653	0.0184466
DAPL1	-0.0623385	0.939565	0.0609549	-1.0227	0.30645
DAXX	-0.0916732	0.912403	0.187373	-0.489255	0.624661
DBI	0.138912	1.14902	0.12577	1.10449	0.26938
DCK	-0.108982	0.896746	0.13205	-0.825308	0.409197
DDB2	-0.0926511	0.911512	0.143288	-0.646607	0.517886
DDIT3	0.136199	1.14591	0.197112	0.690973	0.489582
DDIT4	0.190641	1.21002	0.147044	1.29649	0.194808
DDR1	0.00227769	1.00228	0.127928	0.0178045	0.985795
DDX10	0.0704022	1.07294	0.0990911	0.71048	0.477407
DDX17	-0.346389	0.707238	0.17821	-1.94371	0.0519306
DDX39B	-0.071434	0.931058	0.106948	-0.667932	0.504177
DDX5	0.0753338	1.07824	0.135727	0.555039	0.578868
DDX58	0.0606769	1.06256	0.0821296	0.738794	0.460032
DDX59	0.149414	1.16115	0.246431	0.606313	0.544307
DEFB1	0.135828	1.14548	0.0862611	1.57461	0.115346
DEGS1	0.0927577	1.0972	0.133383	0.695425	0.486789
DENND4A	0.0486258	1.04983	0.0813109	0.598023	0.549825
DEPDC1	0.0390399	1.03981	0.0755571	0.516694	0.60537
DES	-0.0299964	0.970449	0.0412111	-0.72787	0.466693
DESI1	0.070291	1.07282	0.244829	0.287103	0.774033
DFFA	-0.035158	0.965453	0.105986	-0.331724	0.740097
DHCR24	-0.123225	0.884065	0.110057	-1.11965	0.262864
DHH	-0.0330299	0.96751	0.0827331	-0.399234	0.689721
DHX58	-0.447515	0.639215	0.177561	-2.52035	0.0117239
DIABLO	0.444887	1.56031	0.263261	1.68991	0.091045
DIAPH3	0.329726	1.39059	0.143959	2.29042	0.0219969
DICER1	-0.247482	0.780765	0.175531	-1.4099	0.158569
DISP1	-0.0183733	0.981794	0.122239	-0.150307	0.880522
DISP2	0.0644037	1.06652	0.0986858	0.652614	0.514005
DKC1	0.392115	1.48011	0.224623	1.74566	0.0808698
DKK1	-0.0233627	0.976908	0.0629259	-0.371272	0.710435
DKK2	-0.0509233	0.950352	0.0782056	-0.651146	0.514952
DKK3	-0.0824003	0.920903	0.132646	-0.621205	0.534465
DKK4	-0.0187148	0.981459	0.0728571	-0.25687	0.797279
DLC1	-0.260756	0.770469	0.170839	-1.52633	0.126929
DLGAP5	0.516641	1.67639	0.162624	3.17691	0.00148853
DLK1	0.00787762	1.00791	0.0599202	0.131469	0.895405
DLL1	-0.0519702	0.949357	0.114922	-0.452224	0.651108
DLL3	-0.0351518	0.965459	0.0650529	-0.540358	0.58895
DLL4	-0.198642	0.819843	0.150962	-1.31584	0.188227
DMC1	-0.25775	0.772788	0.0949946	-2.71331	0.00666139
DMD	-0.00534814	0.994666	0.110423	-0.0484333	0.961371
DNAJA1	0.362968	1.43759	0.19698	1.84267	0.0653775
DNAJA2	0.187263	1.20594	0.223	0.839747	0.40105
DNAJA3	0.0570215	1.05868	0.185364	0.307619	0.758372
DNAJA4	0.159287	1.17267	0.10661	1.49412	0.135144
DNAJB1	0.0802146	1.08352	0.176285	0.455029	0.649089
DNAJB11	0.207207	1.23024	0.227321	0.911518	0.362023
DNAJB12	0.100458	1.10568	0.310369	0.323671	0.746187
DNAJB13	0.0513591	1.0527	0.105617	0.486278	0.62677
DNAJB14	-0.845463	0.429358	0.276757	-3.05489	0.00225143
DNAJB2	0.317065	1.37309	0.249821	1.26917	0.204381
DNAJB5	0.0663114	1.06856	0.141031	0.470191	0.638218
DNAJB6	-0.025526	0.974797	0.128749	-0.198262	0.84284
DNAJB7	-0.130406	0.877739	0.0850117	-1.53398	0.125035
DNAJB8	0.0102504	1.0103	0.0607	0.16887	0.865899
DNAJB9	-0.485318	0.615501	0.228787	-2.12127	0.0338991
DNAJC1	0.15571	1.16849	0.1173	1.32745	0.184359
DNAJC10	-0.0641952	0.937822	0.152914	-0.419813	0.674622
DNAJC11	0.785523	2.19355	0.313622	2.50468	0.0122562
DNAJC12	-0.138004	0.871095	0.0721275	-1.91333	0.0557052
DNAJC13	0.0760677	1.07904	0.183366	0.414841	0.678258
DNAJC14	0.167096	1.18187	0.291813	0.572612	0.566907
DNAJC15	0.104586	1.11025	0.13968	0.748755	0.454005
DNAJC16	0.115325	1.12224	0.161675	0.713314	0.475651
DNAJC17	-0.272447	0.761513	0.359981	-0.756839	0.449146
DNAJC18	-0.0856279	0.917936	0.198878	-0.430554	0.666793
DNAJC21	0.159114	1.17247	0.184801	0.861005	0.389235
DNAJC22	0.0483536	1.04954	0.0909656	0.531559	0.595032
DNAJC3	-0.0436595	0.95728	0.152648	-0.286015	0.774866
DNAJC4	-0.55928	0.57162	0.225886	-2.47594	0.0132885
DNAJC5	0.041777	1.04266	0.179967	0.232137	0.816431
DNAJC5B	-0.0476962	0.953423	0.0917453	-0.519876	0.60315
DNAJC5G	0.0473062	1.04844	0.082619	0.572582	0.566928
DNAJC6	0.0586646	1.06042	0.0926272	0.633341	0.526511
DNAJC7	-0.454588	0.634709	0.263115	-1.72772	0.0840388
DNAJC8	0.0739742	1.07678	0.303301	0.243897	0.807311
DNAJC9	0.542156	1.71971	0.24191	2.24115	0.0250166
DNMT1	0.070917	1.07349	0.217137	0.326601	0.74397
DNMT3A	0.410855	1.50811	0.227725	1.80417	0.0712047
DNTT	0.000465053	1.00047	0.0441467	0.0105343	0.991595
DPPA2	0.0782812	1.08143	0.103988	0.752787	0.451578
DPPA3	0.0878104	1.09178	0.0981738	0.894438	0.371087
DPPA4	-0.0126839	0.987396	0.123112	-0.103027	0.917941
DPPA5	-0.00285533	0.997149	0.0920525	-0.0310185	0.975255
DPYSL4	0.050641	1.05195	0.0890691	0.568559	0.569655
DSC2	-0.042549	0.958344	0.138775	-0.306603	0.759145
DSG3	-0.00195269	0.998049	0.0906829	-0.0215332	0.98282
DSP	0.080556	1.08389	0.0827573	0.973401	0.330354
DST	0.157476	1.17055	0.172981	0.910369	0.362628
DTX1	0.00411722	1.00413	0.11832	0.0347973	0.972241
DTX3	-0.0681961	0.934077	0.192119	-0.354968	0.722614
DTX4	-0.0178993	0.98226	0.132628	-0.134959	0.892644
DUSP1	0.00796986	1.008	0.0989553	0.08054	0.935808
DUSP10	0.120012	1.12751	0.157017	0.764327	0.444672
DUSP2	0.0947426	1.09938	0.109641	0.864116	0.387524
DUSP4	-0.0719668	0.930562	0.0920428	-0.781884	0.434283
DUSP5	-0.116548	0.889988	0.122693	-0.94991	0.342158
DUSP6	0.0176362	1.01779	0.180367	0.0977796	0.922107
DUSP8	0.0818384	1.08528	0.156863	0.52172	0.601865
DVL1	-0.00194349	0.998058	0.204021	-0.00952594	0.9924
DVL2	-0.604361	0.546423	0.273519	-2.20958	0.0271344
E2F1	0.252873	1.28772	0.141712	1.78441	0.0743569
E2F3	0.168886	1.18399	0.253854	0.665287	0.505867
E2F5	-0.0122134	0.987861	0.176524	-0.0691883	0.94484
EAF2	0.106929	1.11286	0.136935	0.780872	0.434878
EBAG9	0.324302	1.38306	0.182853	1.77356	0.076136
EBF4	0.166789	1.18151	0.104667	1.59352	0.111044
ECI2	-0.0441373	0.956823	0.17145	-0.257436	0.796842
ECT2	0.351071	1.42059	0.168544	2.08296	0.037255
EDA2R	-0.0772286	0.925678	0.108197	-0.713779	0.475364
EDIL3	-0.0535638	0.947845	0.0642945	-0.833101	0.404788
EDN1	-0.0406927	0.960124	0.147106	-0.276622	0.78207
EEF1G	-0.104228	0.90102	0.132063	-0.78923	0.429977
EEF2K	-0.497955	0.607772	0.251292	-1.98158	0.0475264
EFNA1	-0.026997	0.973364	0.158186	-0.170666	0.864486
EFNA2	0.0577872	1.05949	0.0536184	1.07775	0.281146
EFNA3	-0.0670161	0.93518	0.120675	-0.555342	0.578661
EFNA5	0.0890621	1.09315	0.0770638	1.15569	0.247807
EFNB1	0.0963645	1.10116	0.166084	0.580214	0.56177
EFNB2	0.210801	1.23467	0.13331	1.58129	0.113813
EGF	-0.115439	0.890975	0.11464	-1.00696	0.313952
EGFR	0.0663968	1.06865	0.118377	0.560891	0.574872
EGLN1	0.018205	1.01837	0.11101	0.163994	0.869736
EGLN2	-0.0743353	0.92836	0.0783048	-0.949308	0.342464
EGR1	0.0395785	1.04037	0.0878236	0.450659	0.652235
EGR3	-0.119298	0.887544	0.0850125	-1.40329	0.160529
EI24	0.202107	1.22398	0.236182	0.855722	0.392151
EIF2AK2	0.174068	1.19014	0.178334	0.976081	0.329024
EIF4A1	0.266718	1.30567	0.20803	1.28211	0.199804
EIF4B	-0.0968361	0.907705	0.146254	-0.662111	0.5079
EIF4E	0.132734	1.14195	0.198835	0.66756	0.504415
EIF4EBP1	0.179735	1.1969	0.114412	1.57095	0.116194
EIF4G1	0.179739	1.1969	0.188352	0.95427	0.339947
EIF5B	0.231113	1.26	0.272303	0.848735	0.396029
EIF6	0.301561	1.35197	0.183783	1.64086	0.100827
ELAVL1	0.0206504	1.02087	0.210481	0.0981105	0.921845
ELK1	0.630576	1.87869	0.295945	2.13072	0.0331119
ELL2	0.190579	1.20995	0.161324	1.18134	0.237466
ELMO1	-0.0135736	0.986518	0.151047	-0.0898635	0.928396
EML4	0.103811	1.10939	0.192169	0.540206	0.589055
EMP1	-0.105535	0.899843	0.101754	-1.03716	0.29966
EMP3	-0.200436	0.818374	0.145289	-1.37957	0.167719
EN2	0.00196492	1.00197	0.0754448	0.0260444	0.979222
ENDOD1	-0.41355	0.661298	0.176392	-2.3445	0.0190526
ENDOG	-0.162033	0.850414	0.176408	-0.918512	0.358351
ENG	0.0443346	1.04533	0.180278	0.245924	0.805741
ENO1	0.190416	1.20975	0.152291	1.25035	0.211173
ENTPD1	-0.0621955	0.939699	0.185076	-0.336053	0.736831
EOMES	-0.078123	0.924851	0.0710187	-1.10003	0.271317
EP300	-0.344554	0.708536	0.182496	-1.88801	0.0590251
EPCAM	0.146776	1.15809	0.104186	1.40879	0.158898
EPGN	0.113818	1.12055	0.0705487	1.61333	0.106673
EPHA2	0.0614148	1.06334	0.140498	0.437123	0.662022
EPHB4	0.201561	1.22331	0.166313	1.21194	0.225536
EPO	0.141464	1.15196	0.101526	1.39338	0.163505
EPOR	0.00340223	1.00341	0.130083	0.0261544	0.979134
EPS8	0.400754	1.49295	0.17122	2.34059	0.0192535
ER.013	-0.0211317	0.97909	0.0419912	-0.503242	0.614794
ER.028	-0.0630945	0.938855	0.0477495	-1.32136	0.18638
ER.067	-0.0134037	0.986686	0.0456491	-0.293625	0.769045
ER.099	0.011285	1.01135	0.0444167	0.25407	0.799441
ER.109	-0.0126562	0.987424	0.0447635	-0.282735	0.77738
ER.120	0.0579581	1.05967	0.0413206	1.40264	0.160723
ER.147	0.0197036	1.0199	0.0429552	0.4587	0.646449
ER.154	-0.0151125	0.985001	0.045092	-0.335147	0.737514
ER.160	0.0197531	1.01995	0.0435515	0.453558	0.650147
ER.171	-0.00929105	0.990752	0.0422884	-0.219707	0.8261
ERBB2	-0.113653	0.892568	0.116279	-0.977412	0.328365
ERBB3	-0.13279	0.875649	0.122822	-1.08115	0.279629
ERBB4	-0.130037	0.878063	0.0816811	-1.59201	0.111384
ERCC1	-0.290223	0.748097	0.220937	-1.3136	0.188981
ERCC2	-0.328783	0.719799	0.298181	-1.10263	0.270188
ERCC3	0.176067	1.19252	0.363532	0.484322	0.628158
ERCC4	-0.116098	0.890388	0.244579	-0.474685	0.635011
ERCC5	0.232954	1.26232	0.213003	1.09366	0.274103
ERCC6	0.135507	1.14512	0.12895	1.05085	0.29333
ERCC8	-0.0448531	0.956138	0.272671	-0.164495	0.869341
EREG	0.0494708	1.05071	0.0936397	0.52831	0.597284
ERG	0.15299	1.16531	0.175464	0.871919	0.383252
ERO1L	0.306382	1.3585	0.217285	1.41005	0.158526
ERRFI1	0.19573	1.2162	0.112162	1.74507	0.0809724
ESM1	0.0750881	1.07798	0.0989211	0.759071	0.44781
ESR1	-0.018643	0.98153	0.0700268	-0.266227	0.790065
ESR2	-0.0418457	0.959018	0.0716364	-0.584141	0.559126
ESRRB	-0.0680821	0.934184	0.0745459	-0.913291	0.361089
ETFA	-0.0289731	0.971443	0.170512	-0.169919	0.865074
ETS1	-0.365133	0.694104	0.174918	-2.08745	0.0368477
ETS2	0.119843	1.12732	0.181415	0.660602	0.508868
ETV1	0.00797985	1.00801	0.150071	0.0531737	0.957593
ETV2	-0.00947199	0.990573	0.0814033	-0.116359	0.907368
ETV4	-0.000764177	0.999236	0.108567	-0.00703874	0.994384
ETV5	0.000714542	1.00071	0.194397	0.00367568	0.997067
ETV7	-0.15054	0.860243	0.10256	-1.46783	0.14215
EVL	-0.107783	0.897822	0.0846634	-1.27308	0.202989
EXO1	0.20381	1.22607	0.102886	1.98094	0.0475984
EXOC3	-0.240225	0.786451	0.230562	-1.04191	0.297453
EXOSC8	-0.0028671	0.997137	0.0794567	-0.0360837	0.971216
EXT1	0.245827	1.27868	0.187072	1.31407	0.188822
EYA1	0.0386832	1.03944	0.0771105	0.501659	0.615907
EZH2	0.292033	1.33915	0.193947	1.50573	0.132135
EZR	-0.0638598	0.938136	0.158149	-0.403796	0.686363
F10	0.00945145	1.0095	0.0836092	0.113043	0.909996
F11R	-0.0382273	0.962494	0.127698	-0.299357	0.764668
F2	0.0782692	1.08141	0.0366218	2.13723	0.0325792
F2R	-0.153798	0.857446	0.154568	-0.995015	0.319729
F3	-0.125286	0.882245	0.127155	-0.9853	0.324477
F8	0.128004	1.13656	0.123513	1.03636	0.300034
FABP1	0.0754083	1.07832	0.0275017	2.74195	0.00610753
FABP4	-0.105039	0.900289	0.0563151	-1.8652	0.062153
FABP7	0.0272656	1.02764	0.0872055	0.312659	0.75454
FADD	0.300421	1.35043	0.135947	2.20984	0.0271161
FAF1	-0.116396	0.890122	0.286614	-0.406107	0.684664
FAM105A	-0.0192929	0.980892	0.116892	-0.165049	0.868905
FAM117B	-0.190545	0.826508	0.21692	-0.878414	0.379719
FAM133A	0.053525	1.05498	0.093654	0.571519	0.567648
FAM162A	-0.0400234	0.960767	0.188034	-0.212852	0.831443
FAM213A	-0.0172104	0.982937	0.157742	-0.109105	0.913119
FAM64A	0.30144	1.3518	0.155549	1.93792	0.0526333
FAM83B	0.0769078	1.07994	0.0975365	0.788503	0.430403
FANCA	0.364086	1.4392	0.134287	2.71125	0.00670304
FANCB	0.27124	1.31159	0.169234	1.60275	0.108989
FANCC	0.01571	1.01583	0.138854	0.11314	0.909919
FANCE	-0.137186	0.871808	0.137679	-0.996421	0.319046
FANCF	-0.118422	0.888321	0.157887	-0.75004	0.453231
FANCG	0.287377	1.33293	0.188214	1.52687	0.126794
FANCL	-0.0227396	0.977517	0.217926	-0.104346	0.916895
FAS	-0.0996027	0.905197	0.126983	-0.78438	0.432817
FASLG	-0.0325026	0.96802	0.111777	-0.290779	0.77122
FASN	-0.0171805	0.982966	0.0937202	-0.183317	0.854549
FAT4	-0.0899445	0.913982	0.132019	-0.6813	0.495682
FBN1	-0.0865945	0.917049	0.0985136	-0.87901	0.379396
FBP1	-0.0284421	0.971959	0.116129	-0.244919	0.806519
FBXO5	0.717721	2.04976	0.175304	4.09414	4.24e-05
FBXW11	0.235097	1.26503	0.221381	1.06196	0.288256
FBXW7	0.101132	1.10642	0.165111	0.612511	0.540199
FCER2	-0.0968826	0.907663	0.0605238	-1.60073	0.109436
FCGR1A	0.0282849	1.02869	0.108862	0.259824	0.795
FCGR1B	0.00159333	1.00159	0.0821245	0.0194015	0.984521
FEM1B	-0.121737	0.885381	0.256113	-0.475326	0.634554
FEN1	0.139273	1.14944	0.183664	0.758303	0.44827
FES	0.0724912	1.07518	0.137082	0.528816	0.596933
FGF1	0.0605247	1.06239	0.115727	0.522997	0.600977
FGF10	-0.116641	0.889904	0.0402626	-2.89702	0.0037673
FGF11	-0.0882397	0.915541	0.115039	-0.767043	0.443056
FGF12	0.167211	1.182	0.0969097	1.72543	0.0844495
FGF13	-0.110723	0.895187	0.126192	-0.877416	0.380261
FGF14	0.0312415	1.03173	0.0996845	0.313403	0.753974
FGF16	-0.0340661	0.966508	0.0890131	-0.382709	0.701936
FGF17	-0.0499961	0.951233	0.0680193	-0.735028	0.462322
FGF18	-0.0162342	0.983897	0.129515	-0.125346	0.90025
FGF19	0.0765497	1.07956	0.0691763	1.10659	0.268472
FGF2	-0.0270889	0.973275	0.111704	-0.242506	0.808388
FGF20	-0.0719033	0.930621	0.0532725	-1.34973	0.177104
FGF21	-4.03e-05	0.99996	0.0784349	-0.000513354	0.99959
FGF22	-0.0512385	0.950052	0.0837435	-0.611851	0.540637
FGF23	6.98e-05	1.00007	0.0837902	0.000833317	0.999335
FGF3	0.0224396	1.02269	0.0603248	0.371981	0.709907
FGF4	0.00166176	1.00166	0.0546208	0.0304236	0.975729
FGF5	-0.0236961	0.976582	0.0442616	-0.535363	0.592399
FGF6	-0.017403	0.982748	0.0833031	-0.208912	0.834517
FGF7	-0.0687553	0.933555	0.103619	-0.663543	0.506983
FGF8	0.0115086	1.01158	0.0766704	0.150105	0.880682
FGF9	-0.0961978	0.908284	0.0920046	-1.04558	0.295757
FGFBP1	-0.0557853	0.945742	0.076827	-0.726116	0.467768
FGFR1	0.111147	1.11756	0.0902912	1.23098	0.218329
FGFR1OP	0.140717	1.1511	0.107322	1.31117	0.189801
FGFR2	-0.103884	0.90133	0.0979821	-1.06023	0.28904
FGFR3	0.154941	1.16759	0.102191	1.5162	0.12947
FGFR4	0.134769	1.14427	0.0696988	1.93359	0.0531636
FGFRL1	-0.0808446	0.922337	0.152877	-0.52882	0.59693
FGL2	0.0322936	1.03282	0.0982322	0.328748	0.742346
FHIT	-0.318726	0.727075	0.134255	-2.37403	0.0175951
FIGF	-0.057203	0.944402	0.0408503	-1.40031	0.161421
FKBP1A	0.414872	1.51418	0.229732	1.8059	0.0709339
FKBP5	0.400932	1.49322	0.122028	3.28556	0.0010178
FKBP8	-0.117137	0.889463	0.1906	-0.614572	0.538837
FLII	-0.0824786	0.920831	0.182876	-0.451009	0.651983
FLJ10474	-0.0720046	0.930527	0.0924463	-0.77888	0.436051
FLNA	0.0368632	1.03755	0.140064	0.263188	0.792406
FLNC	-0.095111	0.909272	0.0986083	-0.964533	0.334779
FLOT2	-0.207927	0.812266	0.185078	-1.12346	0.261242
FLRT1	-0.0503684	0.950879	0.0762562	-0.660515	0.508924
FLRT2	-0.150593	0.860198	0.105426	-1.42843	0.153168
FLRT3	0.0508117	1.05212	0.0879541	0.577707	0.563462
FLT1	0.0344854	1.03509	0.150125	0.229711	0.818316
FLT3	-0.0922798	0.91185	0.0816411	-1.13031	0.258345
FLT3LG	-0.288234	0.749586	0.172702	-1.66896	0.0951246
FLT4	-0.0555814	0.945935	0.107605	-0.516531	0.605483
FMO3	0.149641	1.16142	0.0855063	1.75006	0.0801084
FMO5	-0.0185856	0.981586	0.0775979	-0.239512	0.810709
FN1	0.0771687	1.08022	0.0745621	1.03496	0.300688
FOS	-0.0140466	0.986052	0.0686747	-0.204538	0.837933
FOSL1	0.077205	1.08026	0.17981	0.429371	0.667653
FOXA1	-0.0253067	0.975011	0.0936692	-0.270171	0.787029
FOXA2	0.0485224	1.04972	0.0473342	1.0251	0.305315
FOXC1	0.0203116	1.02052	0.0833857	0.243586	0.807551
FOXC2	0.0347198	1.03533	0.0743316	0.467094	0.640433
FOXD3	-0.0629028	0.939035	0.0642429	-0.97914	0.327511
FOXE1	0.0523194	1.05371	0.0799732	0.654211	0.512976
FOXI1	-0.107612	0.897976	0.0854354	-1.25957	0.207825
FOXL2	0.00897267	1.00901	0.0653983	0.1372	0.890872
FOXO1	-0.259711	0.771274	0.167516	-1.55037	0.121054
FOXO3	0.469026	1.59844	0.198706	2.3604	0.018255
FOXO4	-0.554406	0.574413	0.213041	-2.60234	0.009259
FOXP1	-0.390094	0.676994	0.203307	-1.91874	0.0550172
FOXP3	-0.0802396	0.922895	0.0715974	-1.12071	0.262413
FOXRED1	-0.299232	0.741387	0.279666	-1.06996	0.284636
FPR1	0.233877	1.26349	0.118937	1.9664	0.0492519
FRMD6	-0.0989803	0.905761	0.134148	-0.737841	0.460611
FRS2	0.203154	1.22526	0.150226	1.35233	0.176271
FRS3	-0.175317	0.839191	0.111066	-1.57849	0.114452
FRZB	-0.193219	0.824301	0.107891	-1.79088	0.0733119
FST	0.0540241	1.05551	0.0652217	0.828315	0.407492
FTH1	0.0968221	1.10166	0.106389	0.910073	0.362784
FUBP1	0.018018	1.01818	0.203761	0.0884271	0.929537
FUS	0.0694599	1.07193	0.161903	0.429021	0.667908
FUT8	-0.193124	0.824379	0.135589	-1.42434	0.154348
FYN	-0.131203	0.87704	0.131367	-0.998756	0.317913
FZD1	-0.201582	0.817437	0.151549	-1.33014	0.183471
FZD10	0.0498978	1.05116	0.0857073	0.582188	0.56044
FZD2	-0.0433572	0.957569	0.188217	-0.230357	0.817815
FZD3	0.270458	1.31056	0.151288	1.7877	0.0738237
FZD4	-0.217834	0.804259	0.162838	-1.33774	0.180983
FZD5	0.12241	1.13022	0.110132	1.11148	0.26636
FZD6	0.131517	1.14056	0.131174	1.00261	0.316049
FZD7	-0.204822	0.814792	0.145636	-1.4064	0.159606
FZD8	-0.214723	0.806765	0.107075	-2.00534	0.0449263
FZD9	-0.0217198	0.978514	0.0636517	-0.341228	0.732932
GAA	-0.287293	0.750292	0.177283	-1.62053	0.105119
GAB1	-0.198563	0.819908	0.184568	-1.07583	0.282005
GABBR2	0.030435	1.0309	0.0786313	0.387059	0.698713
GADD45A	0.208319	1.23161	0.158217	1.31667	0.18795
GADD45B	0.088838	1.0929	0.147285	0.603172	0.546394
GADD45G	0.214147	1.2388	0.136885	1.56442	0.117718
GAL	0.099045	1.10412	0.0925847	1.06978	0.284719
GALNT3	0.296342	1.34493	0.098616	3.00501	0.00265576
GALNT5	-0.128462	0.879447	0.0862472	-1.48946	0.136366
GAMT	0.140078	1.15036	0.153032	0.915351	0.360007
GAPDH	0.316736	1.37264	0.127119	2.49166	0.0127149
GAS1	-0.0808997	0.922286	0.10613	-0.762266	0.445901
GAS6	-0.0291157	0.971304	0.139081	-0.209343	0.83418
GATA1	-0.0228112	0.977447	0.0646562	-0.352808	0.724232
GATA2	0.163051	1.1771	0.0930231	1.75281	0.0796354
GATA3	-0.132697	0.87573	0.084888	-1.56321	0.118004
GATA4	-0.00988296	0.990166	0.0578308	-0.170894	0.864307
GATA5	-0.0185176	0.981653	0.0769314	-0.240703	0.809785
GATA6	0.133383	1.14269	0.107011	1.24644	0.212603
GBE1	0.128596	1.13723	0.165768	0.775759	0.437891
GBP1	-0.101039	0.903898	0.108803	-0.928642	0.353075
GBP2	-0.117074	0.889519	0.137377	-0.85221	0.394098
GBP7	0.123288	1.13121	0.0903461	1.36461	0.172375
GCLC	-0.205688	0.814087	0.159197	-1.29203	0.196345
GCLM	0.246108	1.27904	0.157762	1.56	0.11876
GDAP1	0.0100568	1.01011	0.124369	0.0808628	0.935551
GDF3	-0.0531384	0.948249	0.0809478	-0.656452	0.511533
GDF6	-0.0402923	0.960509	0.0725164	-0.55563	0.578464
GEMIN2	0.0115945	1.01166	0.273306	0.042423	0.966161
GFAP	0.00342877	1.00343	0.0622905	0.0550449	0.956103
GFRA1	-0.033738	0.966825	0.0677064	-0.498299	0.618273
GGH	0.507923	1.66184	0.109835	4.62443	3.76e-06
GHR	0.220717	1.24697	0.116389	1.89637	0.0579106
GJA1	-0.069902	0.932485	0.0777866	-0.898639	0.368845
GLI1	0.00876973	1.00881	0.0960486	0.0913051	0.92725
GLI2	-0.0238545	0.976428	0.150087	-0.158938	0.873718
GLI3	0.0460351	1.04711	0.0855579	0.538058	0.590537
GLIS3	0.147252	1.15865	0.108278	1.35994	0.173849
GLUD1	0.149212	1.16092	0.224112	0.665792	0.505544
GLUL	-0.0997463	0.905067	0.177076	-0.563298	0.573232
GM2A	-0.0554548	0.946055	0.202253	-0.274185	0.783942
GML	-0.0167002	0.983438	0.0426865	-0.391229	0.695628
GMPS	0.313414	1.36809	0.205658	1.52395	0.12752
GNA11	0.208684	1.23206	0.179095	1.16522	0.243932
GNAI3	0.160722	1.17436	0.199752	0.804607	0.421047
GNAQ	0.522513	1.68626	0.192087	2.72019	0.00652453
GNAS	0.303899	1.35513	0.173256	1.75404	0.0794231
GNAZ	0.085646	1.08942	0.122364	0.699931	0.48397
GNG11	-0.160371	0.851828	0.173302	-0.925385	0.354766
GNG12	-0.155724	0.855796	0.128154	-1.21513	0.224316
GNG4	0.0854152	1.08917	0.0932657	0.915827	0.359758
GNG7	-0.0600792	0.94169	0.127552	-0.471017	0.637628
GNGT1	-0.00143285	0.998568	0.0432902	-0.0330987	0.973596
GNGT2	0.0261044	1.02645	0.112333	0.232384	0.81624
GNL3	0.0641383	1.06624	0.185858	0.345092	0.730025
GNLY	-0.110495	0.895391	0.0886562	-1.24633	0.212642
GPAM	0.0586418	1.0604	0.174706	0.335661	0.737127
GPAT2	-0.0213656	0.978861	0.0794042	-0.269074	0.787873
GPC4	-0.119132	0.887691	0.0989502	-1.20396	0.228606
GPD2	-0.00780844	0.992222	0.166399	-0.0469259	0.962572
GPER1	-0.0834616	0.919926	0.0948743	-0.879708	0.379018
GPI	0.262957	1.30077	0.198774	1.3229	0.18587
GPNMB	0.0501523	1.05143	0.104455	0.480132	0.631133
GPR126	0.179842	1.19703	0.0677597	2.65411	0.00795187
GPR160	-0.100333	0.904537	0.108154	-0.927682	0.353572
GPR17	-0.0296568	0.970779	0.0802047	-0.369763	0.711559
GPR180	0.182365	1.20005	0.11082	1.64559	0.0998483
GPSM2	0.330286	1.39137	0.153417	2.15287	0.0313291
GRB10	0.079657	1.08292	0.193249	0.412198	0.680194
GRB2	-0.254299	0.77546	0.19054	-1.33463	0.181998
GREM1	-0.0217316	0.978503	0.0862079	-0.252084	0.800976
GRIA3	0.0503507	1.05164	0.110865	0.454162	0.649712
GRIN1	-0.126248	0.881396	0.0534633	-2.3614	0.0182061
GRIN2A	-0.0624772	0.939434	0.0779635	-0.801364	0.422921
GRIN2B	-0.0300744	0.970373	0.0473248	-0.63549	0.525109
GRN	-0.0744813	0.928225	0.157305	-0.473483	0.635869
GRP	-0.0865869	0.917056	0.0880702	-0.983157	0.32553
GSC	-0.0903347	0.913625	0.0729025	-1.23912	0.215302
GSK3A	-0.0921168	0.911999	0.261677	-0.352025	0.724819
GSK3B	0.148893	1.16055	0.185966	0.800646	0.423337
GSN	-0.273924	0.76039	0.165807	-1.65207	0.0985208
GSR	0.401678	1.49433	0.132815	3.02434	0.00249174
GSTA2	0.0611495	1.06306	0.095204	0.6423	0.520678
GSTM1	0.0225877	1.02284	0.0423982	0.532752	0.594206
GSTM3	-0.137343	0.871671	0.0899664	-1.5266	0.12686
GSTP1	0.32883	1.38934	0.111715	2.94346	0.00324562
GTF2H3	0.132166	1.1413	0.163023	0.810724	0.417524
GTSE1	0.00625643	1.00628	0.110247	0.0567493	0.954745
GUCY1A3	-0.202597	0.816607	0.129671	-1.56239	0.118196
GUK1	0.449136	1.56696	0.188934	2.37721	0.0174442
GYS1	-0.355271	0.700983	0.213661	-1.66278	0.0963569
GYS2	0.141069	1.1515	0.0849112	1.66137	0.0966397
GZMA	-0.0260588	0.974278	0.0623363	-0.418036	0.675921
GZMB	-0.0419964	0.958873	0.0854821	-0.49129	0.623222
GZMH	-0.0396869	0.96109	0.0982547	-0.403919	0.686272
H2AFX	0.211581	1.23563	0.173842	1.21709	0.223569
H3F3A	0.193641	1.21366	0.158899	1.21864	0.222981
H3F3C	0.0993474	1.10445	0.116965	0.849375	0.395672
HAND1	-0.0542417	0.947203	0.0606434	-0.894437	0.371088
HAVCR2	-0.0875252	0.916196	0.165352	-0.529328	0.596578
HBEGF	-0.167046	0.846161	0.100366	-1.66437	0.0960379
HDAC1	-0.0650188	0.93705	0.202427	-0.321196	0.748062
HDAC10	-0.421235	0.656236	0.23922	-1.76087	0.0782612
HDAC11	0.135613	1.14524	0.159534	0.850056	0.395294
HDAC2	-0.0803754	0.92277	0.142877	-0.562549	0.573742
HDAC3	-0.231323	0.793483	0.299143	-0.773285	0.439354
HDAC4	-0.177165	0.837642	0.206776	-0.856796	0.391558
HDAC5	-0.619756	0.538076	0.216177	-2.86689	0.00414524
HDAC6	0.124727	1.13284	0.231783	0.538122	0.590493
HDAC7	-0.152695	0.858392	0.238809	-0.639401	0.522562
HDAC8	-0.419688	0.657252	0.274528	-1.52876	0.126324
HECTD4	0.262468	1.30013	0.261315	1.00441	0.315181
HELLS	-0.0191144	0.981067	0.169645	-0.112673	0.91029
HERC3	-0.218931	0.803377	0.138531	-1.58038	0.114021
HERPUD1	-0.157737	0.854075	0.151947	-1.0381	0.299222
HES1	0.0348162	1.03543	0.132739	0.26229	0.793098
HES5	0.0171135	1.01726	0.0730821	0.234169	0.814854
HEY1	0.00457829	1.00459	0.109257	0.041904	0.966575
HEY2	0.0995937	1.10472	0.0765852	1.30043	0.193454
HEYL	0.0847118	1.0884	0.135292	0.62614	0.531223
HGF	0.0680299	1.0704	0.110489	0.615717	0.538081
HHAT	-0.228008	0.796118	0.152445	-1.49567	0.13474
HHEX	-0.0149334	0.985178	0.0754471	-0.197932	0.843098
HHIP	0.00928244	1.00933	0.0919765	0.100922	0.919612
HIC1	0.0364534	1.03713	0.0593698	0.614005	0.539212
HIF1A	0.411533	1.50913	0.147336	2.79315	0.00521975
HIF1AN	-0.193954	0.823696	0.205255	-0.94494	0.34469
HIF3A	-0.0358371	0.964797	0.0465882	-0.769231	0.441756
HIST1H3H	0.3266	1.38625	0.115496	2.82781	0.00468677
HJURP	0.296713	1.34543	0.142054	2.08873	0.0367322
HK2	0.249596	1.28351	0.125004	1.9967	0.0458577
HLA.A	-0.0658539	0.936268	0.0983327	-0.669705	0.503046
HLA.B	-0.0301692	0.970281	0.0834932	-0.361338	0.717847
HLA.E	-0.0468123	0.954266	0.120928	-0.387109	0.698676
HMGA1	0.133186	1.14246	0.213588	0.623564	0.532914
HMGA2	-0.000791287	0.999209	0.059228	-0.01336	0.989341
HMGB1	0.491371	1.63456	0.247619	1.98438	0.0472132
HMGB2	0.132907	1.14214	0.148245	0.896536	0.369967
HMGB3	-0.00376871	0.996238	0.125715	-0.0299782	0.976084
HMGCR	-0.586303	0.556381	0.235661	-2.48791	0.0128498
HMGCS2	0.05897	1.06074	0.0500438	1.17837	0.23865
HMGXB3	-0.204855	0.814766	0.207921	-0.985255	0.324499
HMOX1	0.0655606	1.06776	0.102202	0.641481	0.52121
HNF1A	0.0559856	1.05758	0.0686054	0.816053	0.41447
HNF1B	-0.0383131	0.962412	0.0755933	-0.506832	0.612272
HNF4A	0.0854068	1.08916	0.059162	1.44361	0.148849
HNRNPA1	-0.0232791	0.97699	0.172444	-0.134995	0.892616
HNRNPA2B1	0.398644	1.4898	0.224533	1.77544	0.075826
HNRNPU	0.0805816	1.08392	0.0816704	0.986668	0.323806
HOXA10	-0.0541584	0.947282	0.0762602	-0.71018	0.477592
HOXA11	-0.0754614	0.927316	0.0716696	-1.05291	0.292384
HOXA9	-0.0681367	0.934133	0.096189	-0.708362	0.47872
HOXB13	-0.0810737	0.922126	0.0600768	-1.3495	0.177176
HOXD1	-0.219496	0.802924	0.108011	-2.03216	0.042137
HPGD	0.0873322	1.09126	0.0719415	1.21393	0.224773
HPN	-0.114301	0.89199	0.0831249	-1.37505	0.169116
HPSE	0.0680128	1.07038	0.134025	0.507464	0.611829
HRAS	0.317388	1.37354	0.185454	1.71142	0.0870045
HRK	0.105307	1.11105	0.0881485	1.19465	0.232224
HSD17B12	-0.0733967	0.929232	0.173011	-0.424232	0.671397
HSD17B4	0.0340203	1.03461	0.227183	0.149748	0.880963
HSF1	0.00824459	1.00828	0.192283	0.0428774	0.965799
HSF2	0.0624227	1.06441	0.244406	0.255406	0.79841
HSF4	0.0800627	1.08335	0.143389	0.558358	0.5766
HSP90AA1	0.176745	1.19333	0.134248	1.31655	0.187989
HSP90B1	0.214447	1.23918	0.157998	1.35727	0.174695
HSPA12A	-0.0069671	0.993057	0.124027	-0.0561739	0.955203
HSPA14	-0.0251112	0.975202	0.203602	-0.123334	0.901842
HSPA1A	-0.0367541	0.963913	0.116984	-0.314179	0.753385
HSPA1B	-0.101458	0.903519	0.133814	-0.758198	0.448332
HSPA1L	-0.0140211	0.986077	0.0902178	-0.155414	0.876495
HSPA2	-0.0151824	0.984932	0.0798832	-0.190058	0.849264
HSPA4	-0.0789753	0.924063	0.141768	-0.557076	0.577475
HSPA4L	-0.0990467	0.9057	0.108418	-0.913559	0.360948
HSPA5	-0.0749606	0.92778	0.153633	-0.487919	0.625607
HSPA6	0.0458504	1.04692	0.0897985	0.510592	0.609637
HSPA8	0.0726612	1.07537	0.130304	0.55763	0.577097
HSPA9	-0.0136845	0.986409	0.148898	-0.0919048	0.926774
HSPB1	0.650002	1.91555	0.225233	2.88591	0.00390282
HSPB2	-0.113659	0.892562	0.140405	-0.809506	0.418224
HSPB3	-0.0170709	0.983074	0.091665	-0.186231	0.852263
HSPB6	-0.144612	0.865358	0.0937774	-1.54207	0.123056
HSPB7	-0.00611047	0.993908	0.0799349	-0.0764431	0.939067
HSPB8	0.0150295	1.01514	0.0685499	0.219249	0.826456
HSPBAP1	-0.0587733	0.94292	0.156624	-0.37525	0.707474
HSPD1	0.319903	1.37699	0.169504	1.88729	0.0591217
HSPE1	0.324354	1.38314	0.168367	1.92647	0.0540456
HSPH1	0.385153	1.46984	0.175933	2.1892	0.0285821
HTT	-0.243719	0.783708	0.234503	-1.0393	0.298666
HUS1	-0.0756197	0.927169	0.260474	-0.290315	0.771575
IBSP	0.0594366	1.06124	0.0483157	1.23017	0.218633
ICAM1	-0.217964	0.804154	0.132839	-1.64082	0.100836
ICOS	-0.0362877	0.964363	0.0907201	-0.399996	0.68916
ID1	0.194681	1.21492	0.11222	1.73482	0.0827725
ID2	0.400552	1.49265	0.167649	2.38923	0.0168837
ID3	0.169903	1.18519	0.125926	1.34922	0.177265
ID4	0.0599931	1.06183	0.104172	0.575903	0.564681
IDH1	0.149415	1.16115	0.115979	1.2883	0.197643
IDH2	0.4057	1.50035	0.143199	2.83312	0.00460959
IDO1	-0.0431707	0.957748	0.099644	-0.43325	0.664833
IDO2	0.0172244	1.01737	0.0445482	0.386646	0.699018
IER3	-0.0828449	0.920494	0.105175	-0.787684	0.430882
IFI27	-0.0506004	0.950659	0.0747214	-0.677187	0.498287
IFIT2	0.0939797	1.09854	0.117842	0.797507	0.425156
IFNA.Family	0.0698898	1.07239	0.0923719	0.756613	0.449282
IFNA2	-0.00136553	0.998635	0.0966927	-0.0141224	0.988732
IFNA5	0.0136936	1.01379	0.0978875	0.139891	0.888746
IFNAR1	0.0401758	1.04099	0.130641	0.307528	0.758441
IFNB1	0.0616039	1.06354	0.0805903	0.764409	0.444624
IFNG	0.109627	1.11586	0.102394	1.07064	0.28433
IFNGR1	0.155352	1.16807	0.239469	0.648735	0.51651
IFNL3	0.0676599	1.07	0.0527674	1.28223	0.199762
IFNW1	0.0222162	1.02246	0.0698047	0.318262	0.750286
IFRD1	0.191442	1.21099	0.146103	1.31033	0.190085
IFT52	0.424327	1.52856	0.239665	1.7705	0.0766438
IGF1	-0.0283003	0.972096	0.0984648	-0.287415	0.773794
IGF1R	-0.321317	0.725194	0.0757455	-4.24206	2.21e-05
IGF2	-0.019509	0.98068	0.0673063	-0.289855	0.771927
IGF2R	0.413551	1.51218	0.235871	1.75329	0.0795518
IGFBP1	0.150291	1.16217	0.0637864	2.35616	0.0184648
IGFBP2	0.0585523	1.0603	0.103996	0.563023	0.573419
IGFBP3	0.164075	1.1783	0.104597	1.56864	0.116732
IGFBP4	-0.237149	0.788874	0.111799	-2.12121	0.0339041
IGFBP5	-0.137599	0.871448	0.0772761	-1.78062	0.0749749
IGFBP6	-0.211686	0.809219	0.123041	-1.72046	0.0853493
IGFBP7	0.00690145	1.00693	0.136228	0.0506612	0.959595
IHH	0.0340507	1.03464	0.0690331	0.493252	0.621835
IKBKB	-0.219283	0.803095	0.202708	-1.08177	0.279356
IKBKG	0.0431287	1.04407	0.124751	0.345717	0.729555
IL10	-0.114622	0.891703	0.078143	-1.46683	0.142423
IL10RA	-0.125074	0.882432	0.12735	-0.982123	0.326039
IL10RB	-0.1045	0.900775	0.239836	-0.435715	0.663043
IL11	0.0869702	1.09086	0.118886	0.731544	0.464447
IL11RA	-0.210209	0.810415	0.168276	-1.24919	0.211595
IL12A	-0.113735	0.892494	0.0676498	-1.68123	0.0927177
IL12B	0.00282426	1.00283	0.0662003	0.0426624	0.965971
IL12RB2	0.0758774	1.07883	0.0807276	0.939919	0.347259
IL13	-0.014013	0.986085	0.0456651	-0.306865	0.758946
IL13RA2	0.0965686	1.10139	0.107874	0.895198	0.370681
IL15	0.0167936	1.01694	0.137845	0.12183	0.903034
IL16	-0.367693	0.69233	0.147158	-2.49863	0.0124675
IL17A	0.0222768	1.02253	0.0869475	0.256209	0.797789
IL17F	-0.0261234	0.974215	0.0766698	-0.340727	0.733309
IL17RB	-0.279634	0.75606	0.101753	-2.74817	0.00599282
IL17RD	-0.0911133	0.912914	0.135428	-0.672782	0.501086
IL18	-0.233948	0.791403	0.134382	-1.74092	0.0816974
IL19	-0.00575541	0.994261	0.0721634	-0.0797552	0.936432
IL1A	0.0385495	1.0393	0.0924804	0.416839	0.676796
IL1B	-0.0367068	0.963959	0.100553	-0.36505	0.715074
IL1R1	0.313617	1.36837	0.117971	2.65842	0.00785085
IL1R2	0.101956	1.10733	0.0947825	1.07568	0.28207
IL1RAP	0.282307	1.32619	0.168248	1.67793	0.0933609
IL1RN	0.188389	1.2073	0.141813	1.32843	0.184035
IL2	-0.0204194	0.979788	0.0870204	-0.234651	0.81448
IL20	0.0104926	1.01055	0.0414485	0.253148	0.800154
IL20RA	0.0586307	1.06038	0.0685362	0.855471	0.39229
IL20RB	0.0576611	1.05936	0.111925	0.515176	0.60643
IL21	0.0898812	1.09404	0.0803661	1.1184	0.263397
IL22	-0.00658371	0.993438	0.0425987	-0.154552	0.877175
IL22RA1	-0.106502	0.898973	0.0895435	-1.18939	0.234286
IL22RA2	0.0366531	1.03733	0.0988688	0.370724	0.710843
IL23A	-0.0632631	0.938696	0.093415	-0.677227	0.498262
IL23R	0.0308453	1.03133	0.0856657	0.360066	0.718798
IL24	0.0224918	1.02275	0.0794518	0.283088	0.77711
IL27	0.00515184	1.00517	0.062506	0.0824215	0.934312
IL2RA	-0.0365808	0.96408	0.101631	-0.359938	0.718894
IL2RB	-0.125177	0.882341	0.0925886	-1.35197	0.176385
IL2RG	-0.155638	0.855869	0.0881971	-1.76466	0.0776207
IL3	0.0211265	1.02135	0.0630304	0.335179	0.73749
IL33	-0.0824138	0.920891	0.0935763	-0.880713	0.378473
IL3RA	-0.125185	0.882334	0.0857012	-1.46071	0.144094
IL4	-0.0309081	0.969565	0.0806296	-0.383334	0.701472
IL4R	0.149345	1.16107	0.176693	0.845223	0.397986
IL5	0.13909	1.14923	0.0860784	1.61585	0.106127
IL5RA	-0.0579802	0.943669	0.0652413	-0.888703	0.374163
IL6	0.0183959	1.01857	0.0962946	0.191038	0.848496
IL6R	0.191019	1.21048	0.13148	1.45283	0.146271
IL6ST	-0.26398	0.767989	0.102563	-2.57383	0.0100581
IL7	-0.0762841	0.926553	0.0967059	-0.788825	0.430214
IL7R	-0.0379546	0.962757	0.0827271	-0.458794	0.646382
IL9	0.0034768	1.00348	0.0424528	0.081898	0.934728
ILK	-0.206743	0.813228	0.252067	-0.820193	0.412106
INHBA	0.023586	1.02387	0.107925	0.21854	0.827008
INHBB	-0.00900721	0.991033	0.108729	-0.0828411	0.933978
INPP5J	-0.0733727	0.929254	0.0957668	-0.76616	0.443581
INS	-0.0151542	0.98496	0.0812205	-0.186581	0.851989
INSR	0.166993	1.18175	0.145611	1.14684	0.251448
INTS7	0.233539	1.26306	0.189522	1.23225	0.217855
IRAK1	0.232881	1.26223	0.206097	1.12996	0.258495
IRAK2	-0.105959	0.899461	0.135296	-0.783163	0.433532
IRAK3	0.258306	1.29474	0.11992	2.15398	0.0312415
IRF1	-0.217107	0.804844	0.134534	-1.61377	0.106577
IRF2	-0.34531	0.708001	0.28189	-1.22498	0.220583
IRF3	-0.34795	0.706134	0.218735	-1.59074	0.111669
IRF4	-0.147366	0.862978	0.0613205	-2.40321	0.0162517
IRF5	0.122692	1.13054	0.114225	1.07412	0.282768
IRF6	0.175717	1.1921	0.104855	1.67581	0.093775
IRF7	-0.0534922	0.947913	0.175577	-0.304665	0.760622
IRF8	-0.230134	0.794427	0.126993	-1.81218	0.0699587
IRF9	-0.043165	0.957753	0.154949	-0.278575	0.780571
IRGM	0.0390315	1.0398	0.0988721	0.394768	0.693014
IRS1	-0.157682	0.854122	0.117044	-1.34719	0.177918
IRS2	0.0302507	1.03071	0.138299	0.218734	0.826858
ISG15	0.0192252	1.01941	0.0759222	0.253222	0.800097
ISL1	-0.0590334	0.942675	0.0798225	-0.739559	0.459568
ITGA2	-0.187855	0.828735	0.0971023	-1.93461	0.0530384
ITGA3	-0.287781	0.749926	0.166116	-1.73241	0.0832003
ITGA4	-0.109989	0.895844	0.128786	-0.854049	0.393078
ITGA5	0.12266	1.1305	0.160729	0.763148	0.445375
ITGA6	-0.245001	0.782704	0.124099	-1.97425	0.0483538
ITGA7	-0.127765	0.88006	0.143644	-0.889459	0.373757
ITGA8	-0.201311	0.817658	0.0719582	-2.79761	0.00514827
ITGA9	0.00341803	1.00342	0.125767	0.0271775	0.978318
ITGAM	-0.0730559	0.929549	0.101432	-0.720245	0.471374
ITGAV	-0.0547376	0.946734	0.169033	-0.323828	0.746068
ITGB1	0.368666	1.4458	0.190851	1.9317	0.0533969
ITGB2	0.0157392	1.01586	0.116214	0.135433	0.89227
ITGB3	-0.0601121	0.941659	0.104057	-0.577683	0.563478
ITGB4	-0.191438	0.825771	0.118025	-1.62201	0.1048
ITGB6	0.0435969	1.04456	0.0688256	0.63344	0.526446
ITGB7	-0.230694	0.793982	0.11071	-2.08378	0.0371802
ITGB8	-0.079635	0.923453	0.0985577	-0.808003	0.419089
ITLN2	-0.0248467	0.975459	0.0852643	-0.291408	0.770739
ITM2A	-0.0557753	0.945752	0.0848184	-0.657585	0.510805
ITPKB	-0.0555041	0.946008	0.189487	-0.292917	0.769585
JAG1	-0.00468387	0.995327	0.17123	-0.0273543	0.978177
JAG2	-0.136486	0.872418	0.158223	-0.862619	0.388347
JAK1	-0.250139	0.778692	0.19006	-1.31611	0.188138
JAK2	0.0291019	1.02953	0.171521	0.16967	0.86527
JAK3	-0.106215	0.899231	0.0916849	-1.15848	0.246668
JMJD1C	-0.247535	0.780723	0.202266	-1.22381	0.221024
JMJD6	0.173896	1.18993	0.260984	0.66631	0.505213
JPH3	0.0390517	1.03982	0.0648467	0.602216	0.54703
JUN	0.10116	1.10645	0.138378	0.731037	0.464757
JUNB	-0.0318217	0.968679	0.13642	-0.233263	0.815557
JUND	-0.185895	0.830361	0.133718	-1.39021	0.164466
KAT2B	-0.15393	0.857332	0.169916	-0.905918	0.364979
KAT5	-0.358397	0.698796	0.183049	-1.95793	0.0502385
KATNBL1	-0.0668892	0.935299	0.28114	-0.237922	0.811942
KCND2	0.0126647	1.01275	0.0854293	0.148248	0.882147
KCNIP1	0.106267	1.11212	0.0897083	1.18458	0.236183
KCNK5	-0.0821238	0.921158	0.0977217	-0.840385	0.400693
KCTD11	-0.0385323	0.962201	0.192107	-0.200577	0.841029
KDM1A	0.228411	1.2566	0.238847	0.956307	0.338917
KDM3A	0.291762	1.33878	0.28422	1.02654	0.304639
KDM3B	0.00873557	1.00877	0.277734	0.031453	0.974908
KDM4B	-0.410319	0.663439	0.149002	-2.75379	0.00589102
KDM5B	0.165913	1.18047	0.173865	0.954267	0.339949
KDM5C	0.154602	1.16719	0.230669	0.670234	0.502709
KDM6A	0.460399	1.58471	0.264831	1.73846	0.0821294
KDM7A	0.129385	1.13813	0.104912	1.23327	0.217474
KDR	-0.118227	0.888495	0.161197	-0.733431	0.463296
KEAP1	-0.143616	0.866221	0.216593	-0.663066	0.507288
KIF14	0.154787	1.16741	0.0882999	1.75297	0.0796069
KIF2C	0.142873	1.15358	0.114332	1.24964	0.211431
KIF3A	-0.0454829	0.955536	0.189986	-0.239401	0.810794
KIF3B	0.235056	1.26498	0.205167	1.14568	0.251926
KIF5B	0.268842	1.30845	0.208741	1.28792	0.197772
KIT	-0.257036	0.77334	0.0787922	-3.26221	0.00110549
KITLG	-0.0166842	0.983454	0.115026	-0.145047	0.884673
KL	0.0200433	1.02025	0.105327	0.190297	0.849077
KLB	0.0509403	1.05226	0.0909435	0.560132	0.57539
KLF12	-0.221498	0.801317	0.183895	-1.20448	0.228403
KLF17	-0.0206554	0.979557	0.0694751	-0.297306	0.766233
KLF4	-0.0803559	0.922788	0.099214	-0.809924	0.417984
KLHDC10	0.155739	1.16852	0.234564	0.66395	0.506722
KLK1	-0.110781	0.895135	0.0766669	-1.44496	0.148468
KLK2	0.000796405	1.0008	0.0530484	0.0150128	0.988022
KLK3	0.0802323	1.08354	0.0717817	1.11773	0.263684
KLK4	-0.066945	0.935247	0.0657456	-1.01824	0.308563
KLK5	0.100742	1.10599	0.0871831	1.15552	0.247876
KLRB1	-0.0562293	0.945322	0.0676812	-0.830797	0.406089
KLRD1	-0.0849854	0.918526	0.0954791	-0.890094	0.373415
KLRG1	-0.0653139	0.936773	0.115591	-0.565045	0.572043
KMT2B	-0.137282	0.871724	0.263285	-0.521422	0.602073
KMT2C	0.0231936	1.02346	0.222636	0.104177	0.917029
KMT2D	0.0302175	1.03068	0.307743	0.0981909	0.921781
KNG1	0.0575429	1.05923	0.0859114	0.669794	0.502989
KNTC1	0.514045	1.67204	0.20571	2.49888	0.0124587
KPNA2	0.318478	1.37503	0.125132	2.54514	0.0109233
KRAS	0.111546	1.118	0.097691	1.14182	0.253528
KREMEN1	0.141599	1.15211	0.168124	0.842226	0.399661
KRT13	-0.0140027	0.986095	0.0748162	-0.187161	0.851534
KRT14	-0.064306	0.937718	0.0628021	-1.02395	0.305861
KRT16	0.0404385	1.04127	0.0789737	0.51205	0.608616
KRT17	0.0603957	1.06226	0.0760354	0.794309	0.427015
KRT18	0.0564939	1.05812	0.121607	0.464561	0.642246
KRT19	-0.0389111	0.961836	0.0902964	-0.430927	0.666522
KRT5	0.0229259	1.02319	0.0616178	0.372067	0.709843
KRT6A	-0.0240932	0.976195	0.0707633	-0.340476	0.733498
KRT7	-0.0368426	0.963828	0.045527	-0.809248	0.418372
KRT8	0.0495286	1.05078	0.0970838	0.510163	0.609937
KSR1	-0.127336	0.880438	0.137461	-0.926343	0.354268
L1CAM	0.089338	1.09345	0.068019	1.31343	0.189039
LAG3	0.183897	1.20189	0.142791	1.28788	0.197789
LAMA1	0.120266	1.1278	0.135618	0.8868	0.375186
LAMA3	-0.148999	0.86157	0.0807752	-1.84462	0.0650935
LAMA5	0.445697	1.56158	0.177245	2.51459	0.0119172
LAMB3	-0.283705	0.752989	0.0964141	-2.94256	0.00325507
LAMB4	0.0523661	1.05376	0.0622952	0.840613	0.400565
LAMC2	-0.134247	0.874374	0.083775	-1.60247	0.109052
LAMC3	0.132057	1.14117	0.0677053	1.95047	0.0511205
LAMP5	-0.0947881	0.909566	0.107048	-0.885471	0.375903
LAMTOR3	0.0318439	1.03236	0.240014	0.132675	0.89445
LAT	-0.145026	0.864999	0.111504	-1.30064	0.19338
LATS1	0.130488	1.13938	0.221971	0.587863	0.556624
LATS2	-0.186497	0.829861	0.168763	-1.10509	0.269122
LCN1	0.0824392	1.08593	0.0789524	1.04416	0.29641
LCN2	0.06341	1.06546	0.04367	1.45203	0.146494
LECT1	-0.0406799	0.960136	0.0659472	-0.616856	0.53733
LEF1	-0.179285	0.835867	0.111329	-1.61042	0.107307
LEFTY1	-0.0220745	0.978167	0.118008	-0.18706	0.851614
LEFTY2	0.0449406	1.04597	0.0872191	0.515261	0.606371
LEP	-0.0500902	0.951144	0.0801387	-0.625044	0.531942
LEPR	0.25074	1.28498	0.107386	2.33494	0.0195465
LETMD1	-0.273734	0.760534	0.207574	-1.31873	0.187259
LFNG	-0.205118	0.814551	0.119951	-1.71001	0.0872648
LGALS1	-0.00501687	0.994996	0.129139	-0.0388486	0.969011
LGALS3	-0.086562	0.917079	0.113287	-0.764096	0.44481
LIF	-0.279205	0.756385	0.114095	-2.44712	0.0144004
LIFR	0.0959993	1.10076	0.126032	0.761707	0.446235
LIG1	0.298004	1.34717	0.204931	1.45417	0.1459
LIG3	-0.647	0.523614	0.22065	-2.93225	0.00336517
LIG4	0.317832	1.37415	0.237203	1.33992	0.180273
LIN28A	0.113002	1.11963	0.0978342	1.15504	0.248075
LIN28B	0.0364664	1.03714	0.0678244	0.537659	0.590812
LIN9	0.0806913	1.08404	0.15821	0.510027	0.610032
LINC00886	0.18459	1.20273	0.120377	1.53343	0.12517
LIPA	-0.0613194	0.940523	0.133874	-0.458038	0.646925
LIPE	-0.0602129	0.941564	0.0756226	-0.796229	0.425899
LMO2	0.000953318	1.00095	0.0701756	0.0135847	0.989161
LOX	-0.0730285	0.929574	0.0711751	-1.02604	0.304872
LOXL1	-0.258131	0.772494	0.106276	-2.42887	0.0151461
LPCAT1	0.13374	1.1431	0.155104	0.862258	0.388545
LPL	0.0288388	1.02926	0.0722693	0.399047	0.689859
LRG1	0.0770302	1.08007	0.0782124	0.984884	0.324681
LRIG1	-0.229723	0.794753	0.0953769	-2.40859	0.0160145
LRMP	-0.0861933	0.917417	0.0773162	-1.11481	0.26493
LRP12	0.3193	1.37616	0.141318	2.25944	0.023856
LRP1B	0.0275252	1.02791	0.073005	0.377032	0.70615
LRP2	-0.0192704	0.980914	0.0611028	-0.315376	0.752476
LRP5	-0.13396	0.874625	0.123568	-1.0841	0.278319
LRP6	0.165541	1.18003	0.187363	0.883531	0.376949
LRRFIP2	-0.18781	0.828773	0.215892	-0.869924	0.384342
LRRK2	0.0718121	1.07445	0.102973	0.697389	0.485559
LTA	-0.0821319	0.92115	0.0874834	-0.938829	0.347819
LTA4H	-0.00807621	0.991956	0.178276	-0.0453017	0.963867
LTB	-0.102333	0.902729	0.0638213	-1.60343	0.108839
LTBP1	0.181783	1.19935	0.124573	1.45925	0.144495
LTBR	0.26489	1.30329	0.173922	1.52304	0.127749
LTF	-0.00846313	0.991573	0.0411228	-0.205802	0.836946
LTN1	0.115891	1.12287	0.19334	0.599417	0.548895
LY96	0.140665	1.15104	0.161017	0.873607	0.382332
LYN	-0.0121899	0.987884	0.11311	-0.10777	0.914178
LYVE1	0.128996	1.13769	0.0980615	1.31546	0.188356
LYZ	-0.0305747	0.969888	0.0749404	-0.407987	0.683283
MACC1	-0.0105886	0.989467	0.145715	-0.0726665	0.942072
MAD2L1	0.51095	1.66687	0.172544	2.96128	0.00306364
MADCAM1	-0.0032328	0.996772	0.0650406	-0.0497043	0.960358
MADD	-0.565068	0.568321	0.292826	-1.92971	0.0536433
MAF	0.0498841	1.05115	0.150745	0.330916	0.740708
MAFF	-0.363553	0.695202	0.15911	-2.28492	0.0223175
MAG	0.0228226	1.02309	0.0606711	0.37617	0.706791
MAGEA1	-0.036484	0.964174	0.0645605	-0.565112	0.571997
MAGEA10.MAGEA5	-0.0606431	0.941159	0.0584568	-1.0374	0.299549
MAGEA11	0.00383565	1.00384	0.0808808	0.0474235	0.962176
MAGEA2	-0.028059	0.972331	0.0828042	-0.33886	0.734715
MAGEA4	0.0629137	1.06493	0.0773393	0.813476	0.415945
MAGEB1	0.00761793	1.00765	0.0718952	0.105959	0.915615
MAGEB2	-0.0163592	0.983774	0.0778757	-0.210068	0.833615
MAGEB3	-0.029272	0.971152	0.0676774	-0.432523	0.665361
MAGEC1	-0.039083	0.961671	0.0722838	-0.540688	0.588723
MAGEC2	0.0236336	1.02392	0.0881269	0.268177	0.788563
MAGED1	0.148239	1.15979	0.128445	1.1541	0.248458
MAGED2	-0.0229644	0.977297	0.110117	-0.208545	0.834804
MAGEE1	-0.130505	0.877652	0.112029	-1.16492	0.244051
MAGEF1	-0.318221	0.727442	0.215084	-1.47952	0.139003
MAGEL2	-0.00454476	0.995466	0.116151	-0.0391281	0.968788
MALT1	0.215435	1.2404	0.133477	1.61402	0.106523
MAML1	0.23477	1.26462	0.300012	0.782537	0.433899
MAML2	0.0929392	1.0974	0.0995173	0.9339	0.350356
MAOA	0.000510817	1.00051	0.104555	0.00488563	0.996102
MAOB	0.0895127	1.09364	0.0734855	1.2181	0.223186
MAP1B	0.104088	1.1097	0.103757	1.00319	0.315769
MAP1LC3A	0.0865175	1.09037	0.131233	0.659266	0.509725
MAP2K1	0.216741	1.24202	0.308753	0.701987	0.482687
MAP2K2	-0.112541	0.893561	0.258318	-0.435667	0.663079
MAP2K3	0.0961259	1.1009	0.197983	0.485525	0.627304
MAP2K4	-0.0505739	0.950684	0.155155	-0.325958	0.744456
MAP2K5	-0.399027	0.670973	0.24379	-1.63676	0.10168
MAP2K6	0.0622349	1.06421	0.167553	0.371435	0.710313
MAP2K7	-0.435267	0.647092	0.275058	-1.58246	0.113545
MAP3K1	-0.158867	0.85311	0.140249	-1.13275	0.257319
MAP3K12	-0.232511	0.792541	0.238331	-0.97558	0.329273
MAP3K13	0.262749	1.3005	0.16356	1.60644	0.108177
MAP3K14	-0.507747	0.60185	0.198643	-2.55609	0.0105857
MAP3K2	-0.0736401	0.929006	0.208666	-0.352909	0.724157
MAP3K3	-0.152512	0.858549	0.247538	-0.616114	0.537819
MAP3K4	0.520264	1.68247	0.258593	2.0119	0.0442304
MAP3K5	0.0833847	1.08696	0.0943451	0.883827	0.37679
MAP3K8	-0.139854	0.869485	0.150219	-0.930998	0.351855
MAP4K1	-0.150747	0.860065	0.106208	-1.41936	0.155795
MAP7D1	-0.138529	0.870638	0.221722	-0.624787	0.532111
MAPK1	-0.217192	0.804776	0.224916	-0.965657	0.334216
MAPK10	0.173619	1.1896	0.115099	1.50844	0.131442
MAPK11	0.0800476	1.08334	0.102781	0.778819	0.436086
MAPK12	0.179015	1.19604	0.125516	1.42624	0.1538
MAPK13	-0.297886	0.742386	0.236754	-1.25821	0.208316
MAPK14	-0.00209992	0.997902	0.27208	-0.00771803	0.993842
MAPK3	0.0540786	1.05557	0.211873	0.255241	0.798537
MAPK6	0.572121	1.77202	0.258058	2.21703	0.0266213
MAPK7	0.0456413	1.0467	0.278059	0.164143	0.869619
MAPK8	0.126111	1.13441	0.27778	0.453998	0.64983
MAPK8IP2	-0.192501	0.824893	0.09808	-1.9627	0.0496815
MAPK9	-0.080158	0.922971	0.217686	-0.368227	0.712704
MAPKAPK2	-0.0239997	0.976286	0.140135	-0.171261	0.864018
MAPKAPK3	-0.0951637	0.909224	0.158071	-0.60203	0.547154
MAPKAPK5	-0.0129742	0.98711	0.188554	-0.0688093	0.945141
MAPKAPK5.AS1	-0.0374823	0.963211	0.348714	-0.107487	0.914403
MAPRE2	-0.0698105	0.932571	0.182454	-0.38262	0.702001
MAPT	-0.230664	0.794006	0.0824441	-2.79782	0.00514481
MAT2A	0.239167	1.27019	0.163452	1.46322	0.143406
MAX	-0.0277468	0.972635	0.246056	-0.112766	0.910216
MAZ	0.0926281	1.09705	0.17473	0.530122	0.596028
MBL2	0.162445	1.17638	0.0780648	2.0809	0.0374435
MCCC1	-0.0011831	0.998818	0.25431	-0.00465218	0.996288
MCL1	-0.0604192	0.94137	0.147524	-0.409556	0.682132
MCM2	0.363514	1.43838	0.171666	2.11756	0.0342122
MCM3	0.0258195	1.02616	0.210606	0.122596	0.902427
MCM4	0.00622669	1.00625	0.127142	0.0489742	0.96094
MCM5	-0.0247609	0.975543	0.210643	-0.117549	0.906425
MCM6	0.0792729	1.0825	0.204056	0.388486	0.697656
MCM7	-0.00106435	0.998936	0.0965273	-0.0110265	0.991202
MDC1	-0.104584	0.900699	0.268644	-0.389303	0.697052
MDK	0.0846614	1.08835	0.112582	0.751994	0.452055
MDM2	0.070366	1.0729	0.144779	0.486025	0.62695
MDM4	0.0385575	1.03931	0.181458	0.212487	0.831727
MECOM	0.207628	1.23076	0.122493	1.69502	0.0900716
MED1	-1.08981	0.33628	0.276163	-3.94626	7.94e-05
MED12	0.201078	1.22272	0.339449	0.592366	0.553605
MED23	0.3007	1.3508	0.235039	1.27936	0.200771
MED24	-0.76095	0.467222	0.247796	-3.07087	0.00213435
MEF2C	-0.130268	0.87786	0.157113	-0.829135	0.407028
MEIS1	0.155339	1.16805	0.132689	1.1707	0.24172
MELK	0.30396	1.35521	0.129569	2.34593	0.0189797
MEN1	-0.181807	0.833763	0.245964	-0.73916	0.45981
MERTK	-0.00281229	0.997192	0.173823	-0.0161791	0.987092
MESP1	0.107459	1.11345	0.0818831	1.31234	0.189404
MET	0.188869	1.20788	0.0998031	1.89241	0.058436
MFNG	-0.0977847	0.906844	0.129698	-0.753941	0.450884
MGA	-0.158176	0.8537	0.314966	-0.5022	0.615527
MGAT4A	0.00458515	1.0046	0.0639895	0.0716547	0.942877
MGEA5	0.0522586	1.05365	0.132481	0.394462	0.69324
MGMT	-0.299129	0.741464	0.219743	-1.36127	0.173429
MGST1	0.0380824	1.03882	0.0701635	0.542767	0.58729
MIA	-0.107861	0.897752	0.0755914	-1.4269	0.15361
MIF	-0.0371869	0.963496	0.121375	-0.306382	0.759314
MIXL1	-0.0501491	0.951088	0.0839401	-0.597439	0.550214
MKI67	0.45075	1.56949	0.135489	3.32682	0.000878415
MKNK1	-0.0440146	0.95694	0.178081	-0.247161	0.804784
MLF1	0.0142748	1.01438	0.113575	0.125685	0.899981
MLH1	-0.205101	0.814565	0.234398	-0.87501	0.381569
MLH3	-0.503029	0.604696	0.288479	-1.74373	0.0812061
MLLT3	-0.367663	0.69235	0.121286	-3.03138	0.00243439
MLLT4	0.124129	1.13216	0.103985	1.19372	0.232586
MLPH	-0.0551526	0.946341	0.0959337	-0.574904	0.565356
MLYCD	-0.114073	0.892193	0.256935	-0.443976	0.65706
MME	-0.0446292	0.956352	0.0810499	-0.550639	0.581881
MMP11	-0.0603757	0.941411	0.0572931	-1.0538	0.291972
MMP14	-0.0261828	0.974157	0.105182	-0.248929	0.803415
MMP2	-0.0745047	0.928203	0.0838269	-0.888792	0.374115
MMP3	-0.0305179	0.969943	0.0660297	-0.462184	0.643949
MMP7	0.111359	1.1178	0.0766836	1.45219	0.146449
MMP9	-0.0274269	0.972946	0.0474227	-0.578351	0.563027
MMS19	-0.972488	0.378141	0.364662	-2.66682	0.00765726
MNAT1	-0.0132347	0.986853	0.239055	-0.0553623	0.95585
MOB1B	-0.0734627	0.929171	0.235896	-0.31142	0.755481
MOS	-0.0119973	0.988074	0.0751049	-0.15974	0.873086
MPG	-0.351581	0.703575	0.232788	-1.51031	0.130965
MPL	0.0598681	1.0617	0.117053	0.511463	0.609027
MPO	0.087447	1.09138	0.0594541	1.47083	0.141336
MRE11A	-0.344724	0.708416	0.159802	-2.15719	0.0309906
MRPL13	0.210179	1.2339	0.198296	1.05992	0.289179
MS4A1	-0.0919608	0.912141	0.0757227	-1.21444	0.224579
MSH2	0.29003	1.33647	0.252082	1.15054	0.249922
MSH3	-0.017252	0.982896	0.22902	-0.0753298	0.939952
MSH4	0.111875	1.11837	0.098878	1.13145	0.257867
MSH5	-0.077002	0.925888	0.0661765	-1.16358	0.244593
MSH6	0.681659	1.97716	0.276703	2.46351	0.0137584
MSI1	0.515651	1.67473	0.158974	3.24362	0.00118022
MSL2	-0.165273	0.847663	0.267244	-0.618433	0.53629
MSN	0.0491773	1.05041	0.178143	0.276054	0.782506
MSR1	0.126935	1.13534	0.141668	0.896005	0.37025
MST1	0.0418819	1.04277	0.0915545	0.457453	0.647346
MST1R	-0.326893	0.721161	0.121359	-2.69361	0.00706827
MSTN	-0.0575683	0.944057	0.098891	-0.582139	0.560473
MT1A	0.0271417	1.02751	0.0835542	0.32484	0.745302
MT1X	0.315572	1.37104	0.100774	3.13148	0.00173925
MT2A	0.316294	1.37203	0.0990839	3.19218	0.00141203
MTA1	-0.0900894	0.91385	0.21932	-0.410767	0.681243
MTCP1	-0.0408058	0.960016	0.183654	-0.222189	0.824167
MTDH	0.198062	1.21904	0.150943	1.31216	0.189465
MTFP1	-0.103546	0.901635	0.200274	-0.51702	0.605142
MTHFD1	0.453007	1.57303	0.225859	2.00571	0.0448874
MTMR2	-0.339611	0.712047	0.267075	-1.27159	0.203517
MTOR	0.162472	1.17642	0.375348	0.432859	0.665118
MTSS1	-0.0471238	0.953969	0.12784	-0.368616	0.712414
MUC1	-0.138633	0.870547	0.0699952	-1.98061	0.0476348
MUTYH	-0.0742521	0.928438	0.117219	-0.633446	0.526442
MVP	-0.44383	0.641574	0.184399	-2.4069	0.0160884
MX1	-0.0204465	0.979761	0.0840101	-0.243382	0.80771
MXI1	0.210911	1.2348	0.189258	1.11441	0.265104
MYB	-0.14067	0.868776	0.105768	-1.32999	0.183522
MYBL1	-0.0336967	0.966865	0.108247	-0.311296	0.755576
MYBL2	0.259685	1.29652	0.11766	2.20709	0.0273079
MYC	-0.122526	0.884683	0.132976	-0.921414	0.356834
MYCL	-0.0947033	0.909643	0.102264	-0.926071	0.354409
MYCN	0.0494434	1.05069	0.0910675	0.542931	0.587177
MYD88	-0.395422	0.673396	0.231441	-1.70852	0.08754
MYLIP	-0.116409	0.890111	0.17048	-0.682834	0.494712
MYOD1	-0.00993534	0.990114	0.0686147	-0.144799	0.88487
NAB2	-0.0587921	0.942903	0.137313	-0.428161	0.668534
NAIP	-0.068149	0.934121	0.135483	-0.503008	0.614959
NAMPT	0.522721	1.68661	0.182618	2.86237	0.00420486
NANOG	0.182663	1.20041	0.166688	1.09583	0.273151
NAP1L1	-0.0229998	0.977263	0.160187	-0.143581	0.885832
NASP	0.387472	1.47325	0.239321	1.61905	0.105437
NAT1	-0.164559	0.848268	0.0775727	-2.12135	0.0338927
NAT2	0.0426058	1.04353	0.0795458	0.535614	0.592225
NAT8L	0.0120581	1.01213	0.100219	0.120318	0.904232
NAV2	0.00798926	1.00802	0.12686	0.062977	0.949785
NBN	0.0394099	1.0402	0.182213	0.216285	0.828766
NCAM1	-0.0227138	0.977542	0.0832145	-0.272955	0.784888
NCAPD3	0.127594	1.13609	0.211823	0.602363	0.546932
NCK2	0.372464	1.45131	0.195176	1.90835	0.0563459
NCL	0.17801	1.19484	0.1821	0.977544	0.3283
NCOA1	-0.200105	0.818645	0.273258	-0.732291	0.463991
NCOA2	-0.0475736	0.95354	0.176467	-0.26959	0.787476
NCOA3	0.139722	1.14995	0.237657	0.587912	0.556591
NCOA4	0.0698494	1.07235	0.0850361	0.821409	0.411414
NCOR1	-0.496759	0.608499	0.274183	-1.81178	0.0700205
NCOR2	-0.152961	0.858163	0.183087	-0.835458	0.40346
NDC80	0.184588	1.20272	0.1442	1.28008	0.200516
NDRG1	0.188031	1.20687	0.101952	1.8443	0.0651393
NEIL1	-0.292571	0.746342	0.110525	-2.6471	0.00811844
NEIL2	0.146109	1.15732	0.212666	0.687033	0.492062
NEIL3	0.283295	1.3275	0.158125	1.79159	0.0731993
NEK2	0.158027	1.1712	0.111132	1.42198	0.155031
NES	-0.0439841	0.956969	0.163914	-0.268336	0.78844
NF1	-0.413048	0.66163	0.200231	-2.06286	0.0391259
NF2	0.106299	1.11215	0.109298	0.972558	0.330773
NFAT5	-0.20218	0.816948	0.238172	-0.848884	0.395946
NFATC1	-0.160207	0.851967	0.175087	-0.915011	0.360186
NFATC3	-0.247649	0.780634	0.242256	-1.02226	0.306657
NFATC4	0.0974478	1.10235	0.13167	0.740089	0.459246
NFE2L2	0.0118479	1.01192	0.0992721	0.119348	0.905
NFE2L3	-0.109404	0.896368	0.121518	-0.900312	0.367954
NFKB1	-0.41341	0.661391	0.201637	-2.05027	0.0403378
NFKB2	-0.391838	0.675814	0.166662	-2.35109	0.0187185
NFKBIA	-0.137597	0.871449	0.157671	-0.872687	0.382834
NFKBIE	-0.0618272	0.940045	0.201564	-0.306738	0.759043
NFKBIZ	-0.125887	0.881714	0.087658	-1.43612	0.150969
NGF	0.0130874	1.01317	0.0986288	0.132694	0.894436
NGFR	0.0312355	1.03173	0.087788	0.355806	0.721986
NGFRAP1	0.205276	1.22786	0.12338	1.66376	0.0961598
NKD1	0.118807	1.12615	0.12808	0.9276	0.353615
NKX2.1	0.0172327	1.01738	0.0633109	0.272192	0.785475
NKX2.5	0.111183	1.1176	0.0669577	1.66049	0.0968152
NKX3.1	0.027662	1.02805	0.080521	0.343538	0.731194
NLK	-0.367098	0.692742	0.19172	-1.91476	0.0555225
NLRP3	0.0625767	1.06458	0.14022	0.446274	0.655399
NME1	0.0754237	1.07834	0.11399	0.661667	0.508185
NME7	0.106618	1.11251	0.165642	0.643666	0.519792
NMU	0.00469336	1.0047	0.0468228	0.100237	0.920156
NNMT	0.13192	1.14102	0.113003	1.1674	0.243047
NOD1	-0.0403297	0.960473	0.189631	-0.212675	0.831581
NOD2	0.0464116	1.04751	0.139176	0.333474	0.738776
NODAL	-0.00555045	0.994465	0.0849856	-0.0653105	0.947927
NOG	0.00670355	1.00673	0.0829969	0.0807687	0.935626
NOL3	0.118968	1.12633	0.177999	0.668364	0.503901
NOLC1	-0.234514	0.790956	0.210001	-1.11672	0.264113
NOS2	-0.0270633	0.9733	0.0608672	-0.444628	0.656589
NOS3	-0.0694536	0.932903	0.114624	-0.605927	0.544563
NOTCH1	-0.677771	0.507748	0.314896	-2.15236	0.0313687
NOTCH2	-0.136503	0.872404	0.196655	-0.694125	0.487604
NOTCH4	-0.0893872	0.914491	0.129466	-0.690431	0.489923
NOV	-0.150286	0.860462	0.0779646	-1.92762	0.0539027
NOX1	0.0774716	1.08055	0.0854222	0.906926	0.364446
NOX4	-0.0472009	0.953896	0.134488	-0.350967	0.725613
NPC1	-0.106118	0.899319	0.189189	-0.56091	0.574859
NPM1	0.0535125	1.05497	0.113618	0.470987	0.63765
NPM2	0.015575	1.0157	0.0859864	0.181134	0.856263
NPPB	0.0221408	1.02239	0.0745652	0.296932	0.766518
NPR1	0.0723979	1.07508	0.113072	0.640284	0.521988
NQO1	0.0749094	1.07779	0.0828515	0.90414	0.365921
NR0B1	-0.00713538	0.99289	0.0560305	-0.127348	0.898665
NR0B2	0.0184641	1.01864	0.0737481	0.250368	0.802303
NR1H3	-0.125436	0.882112	0.145357	-0.862953	0.388163
NR1H4	0.121511	1.1292	0.078137	1.55511	0.119921
NR1I2	0.145533	1.15666	0.0665332	2.18738	0.028715
NR3C1	0.0525499	1.05396	0.159256	0.329971	0.741422
NR4A1	0.058698	1.06045	0.0800133	0.733603	0.463191
NR4A3	-0.116941	0.889637	0.0788715	-1.48268	0.138159
NR5A2	0.135253	1.14483	0.12038	1.12355	0.261204
NR6A1	-0.158825	0.853145	0.113415	-1.40039	0.161397
NRAS	0.214196	1.23887	0.205508	1.04228	0.297284
NRG1	-0.10561	0.899776	0.117953	-0.895354	0.370598
NRG2	-0.0751723	0.927584	0.0673122	-1.11677	0.264092
NRG3	-0.0517191	0.949596	0.0821833	-0.629314	0.529143
NRG4	-0.00723358	0.992793	0.0916286	-0.0789446	0.937077
NRIP1	-0.113361	0.892828	0.1265	-0.896133	0.370182
NRP1	0.041963	1.04286	0.168844	0.248531	0.803723
NRP2	0.239255	1.2703	0.151739	1.57675	0.114852
NSD1	0.290422	1.33699	0.296736	0.978721	0.327718
NT5E	0.00753494	1.00756	0.121424	0.0620546	0.950519
NTF3	-0.0499367	0.95129	0.092273	-0.541184	0.588381
NTHL1	-0.144288	0.865638	0.138274	-1.04349	0.296719
NTN3	0.0960348	1.1008	0.071695	1.33949	0.180411
NTRK1	-0.0838972	0.919526	0.0849551	-0.987547	0.323374
NTRK2	-0.115992	0.890482	0.0784471	-1.4786	0.139246
NUDT13	0.089864	1.09403	0.102811	0.874066	0.382082
NUF2	0.243841	1.27614	0.135246	1.80295	0.0713967
NUMB	-0.599499	0.549087	0.299324	-2.00284	0.0451941
NUMBL	-0.112807	0.893323	0.154425	-0.730495	0.465088
NUP62	0.0800334	1.08332	0.198699	0.402786	0.687105
NUPR1	-0.00759524	0.992434	0.124444	-0.0610335	0.951333
NUSAP1	0.557055	1.74552	0.161959	3.43947	0.000582852
OAS1	0.00300535	1.00301	0.0995753	0.0301817	0.975922
OASL	-0.00489541	0.995117	0.0952172	-0.0514131	0.958996
OAZ1	0.174682	1.19087	0.168241	1.03829	0.299137
OCLN	-0.00283258	0.997171	0.0992912	-0.028528	0.977241
ODC1	-0.0127734	0.987308	0.178428	-0.0715887	0.942929
OGG1	-0.252063	0.777196	0.305437	-0.825254	0.409227
OLIG2	-0.0518751	0.949447	0.0681098	-0.761638	0.446276
OLR1	0.0214684	1.0217	0.110011	0.195148	0.845277
OMD	-0.0103495	0.989704	0.0728815	-0.142005	0.887076
OPCML	-0.0635684	0.93841	0.0738806	-0.860422	0.389557
OR10J3	0.132799	1.14202	0.0865443	1.53446	0.124916
ORC6	0.165106	1.17952	0.118557	1.39262	0.163734
ORM1	0.141825	1.15237	0.0436115	3.252	0.00114595
ORM2	0.192049	1.21173	0.0530951	3.61708	0.00029794
OSM	-0.0809391	0.92225	0.103024	-0.785635	0.432081
OTX2	0.0388232	1.03959	0.0710451	0.546458	0.584751
P4HA1	0.396543	1.48668	0.146086	2.71445	0.00663866
P4HB	0.151662	1.16377	0.140978	1.07579	0.282022
PA2G4	0.443374	1.55795	0.221126	2.00508	0.044955
PABPC1	0.169097	1.18424	0.116381	1.45296	0.146234
PAF1	-0.475276	0.621714	0.236717	-2.00778	0.0446662
PAG1	0.0137153	1.01381	0.149228	0.0919082	0.926771
PAICS	0.230658	1.25943	0.163732	1.40875	0.158909
PAK1	0.0377675	1.03849	0.0988314	0.382141	0.702357
PAK1IP1	0.36845	1.44549	0.30149	1.2221	0.221671
PAK3	0.136966	1.14679	0.133881	1.02304	0.306287
PAK7	-0.0165078	0.983628	0.0575575	-0.286805	0.774262
PALB2	0.00553968	1.00556	0.283457	0.0195433	0.984408
PALM2.AKAP2.	0.268056	1.30742	0.140769	1.90423	0.0568804
PARK7	-0.0232555	0.977013	0.192513	-0.1208	0.90385
PARP1	0.15354	1.16595	0.19814	0.774907	0.438394
PARP2	0.327794	1.3879	0.298668	1.09752	0.272415
PARP3	0.017277	1.01743	0.079253	0.217998	0.827431
PARP4	-0.178358	0.836643	0.20526	-0.868939	0.38488
PAX3	0.00428181	1.00429	0.0656594	0.0652124	0.948005
PAX5	-0.0765802	0.926279	0.057911	-1.32238	0.186043
PAX6	0.0250535	1.02537	0.0424517	0.590164	0.555081
PAX8	-0.0102128	0.989839	0.115541	-0.0883909	0.929566
PBRM1	-0.0939334	0.910343	0.294177	-0.319309	0.749492
PBX1	-0.0895224	0.914368	0.125622	-0.712632	0.476074
PBX3	0.151436	1.1635	0.135016	1.12162	0.262025
PCK1	0.0572171	1.05889	0.055567	1.0297	0.303153
PCNA	0.44099	1.55425	0.207372	2.12656	0.0334566
PCNX	-0.781931	0.457522	0.283126	-2.76178	0.0057487
PCOLCE	-0.0627921	0.939139	0.111009	-0.565648	0.571633
PCSK6	-0.231875	0.793045	0.0881826	-2.62949	0.00855126
PDCD1	-0.0994605	0.905326	0.0760384	-1.30803	0.190864
PDCD1LG2	-0.105888	0.899525	0.0848136	-1.24848	0.211854
PDGFA	0.235758	1.26587	0.140393	1.67927	0.0930995
PDGFB	-0.0531023	0.948283	0.162052	-0.327687	0.743148
PDGFC	-0.178909	0.836182	0.145913	-1.22613	0.220149
PDGFD	-0.0376532	0.963047	0.117142	-0.321431	0.747883
PDGFRA	-0.000141946	0.999858	0.127584	-0.00111257	0.999112
PDGFRB	-0.0795399	0.923541	0.153688	-0.517542	0.604778
PDIA4	0.140432	1.15077	0.106586	1.31755	0.187656
PDK1	0.0360642	1.03672	0.186952	0.192906	0.847033
PDK2	-0.190681	0.826396	0.171916	-1.10915	0.267366
PDLIM7	0.158352	1.17158	0.171713	0.922189	0.35643
PDPK1	-0.0564795	0.945086	0.1843	-0.306454	0.759259
PDPN	-0.0707643	0.931681	0.0733515	-0.964729	0.334681
PDZK1	-0.119581	0.887292	0.0732835	-1.63176	0.102731
PECAM1	-0.29842	0.74199	0.192095	-1.5535	0.120303
PELP1	-0.447897	0.638971	0.255339	-1.75412	0.0794094
PER1	0.0368601	1.03755	0.128416	0.287037	0.774084
PEX12	-0.326455	0.721477	0.201827	-1.6175	0.105771
PF4	0.021422	1.02165	0.0570299	0.375628	0.707193
PF4V1	0.0438239	1.0448	0.0731318	0.599246	0.549009
PFDN1	0.246636	1.27971	0.307264	0.802686	0.422156
PFDN2	0.135639	1.14527	0.108181	1.25382	0.209908
PFKFB1	0.0862968	1.09013	0.0961942	0.897111	0.36966
PFKFB2	0.0776216	1.08071	0.145834	0.53226	0.594546
PFKFB3	-0.128587	0.879337	0.123972	-1.03723	0.299628
PFKFB4	0.14854	1.16014	0.151504	0.980441	0.326869
PFKL	0.309628	1.36292	0.204997	1.5104	0.130941
PGC	-0.0459957	0.955046	0.036742	-1.25186	0.210622
PGF	0.0538884	1.05537	0.125614	0.429001	0.667922
PGR	-0.0910443	0.912977	0.0543971	-1.6737	0.0941901
PHB	0.316681	1.37257	0.211586	1.49671	0.13447
PHB2	0.0581632	1.05989	0.159535	0.364579	0.715426
PHF6	0.582502	1.79051	0.257422	2.26283	0.023646
PHGDH	0.30077	1.3509	0.122164	2.46202	0.0138156
PIAS1	0.0216784	1.02192	0.197056	0.110011	0.9124
PIAS2	0.343732	1.4102	0.19552	1.75804	0.07874
PIAS3	-0.190066	0.826904	0.163915	-1.15954	0.246235
PIAS4	0.0381207	1.03886	0.252649	0.150884	0.880067
PIDD1	-0.27134	0.762357	0.23	-1.17974	0.238104
PIK3C2A	-0.116914	0.889662	0.212498	-0.550189	0.58219
PIK3C3	0.195936	1.21645	0.148472	1.31968	0.186942
PIK3CA	0.154149	1.16666	0.213408	0.722319	0.470099
PIK3CB	-0.340273	0.711576	0.184595	-1.84335	0.0652784
PIK3CD	-0.0565916	0.94498	0.127532	-0.443746	0.657226
PIK3CG	-0.0658892	0.936235	0.0957706	-0.68799	0.491459
PIK3R1	-0.134303	0.874325	0.125451	-1.07056	0.284368
PIK3R2	0.28806	1.33384	0.183571	1.5692	0.116601
PIK3R3	0.192521	1.2123	0.154238	1.24821	0.211954
PIK3R5	-0.0889074	0.91493	0.107129	-0.829907	0.406591
PIM1	-0.0760112	0.926806	0.123585	-0.615054	0.538519
PIM2	-0.293311	0.74579	0.0760637	-3.85612	0.000115199
PIM3	-0.355566	0.700777	0.20418	-1.74143	0.0816079
PIN1	0.0287246	1.02914	0.231826	0.123906	0.90139
PINX1	-0.204586	0.814985	0.137052	-1.49276	0.135501
PIR	0.0979473	1.1029	0.105138	0.931606	0.35154
PITRM1	-0.0207563	0.979458	0.173747	-0.119463	0.904909
PITX2	-0.0636608	0.938323	0.0838211	-0.759485	0.447562
PKM	0.00416937	1.00418	0.173278	0.0240617	0.980803
PKMYT1	0.392854	1.4812	0.144271	2.72303	0.00646867
PKP1	-0.0556558	0.945865	0.0536194	-1.03798	0.29928
PLA1A	0.0358241	1.03647	0.0619644	0.57814	0.563169
PLA2G10	7.27e-05	1.00007	0.0937817	0.000775116	0.999382
PLA2G2A	0.0110117	1.01107	0.0569587	0.193327	0.846703
PLA2G3	-0.112877	0.893261	0.0759187	-1.48681	0.137065
PLA2G4A	0.0577142	1.05941	0.14882	0.387812	0.698155
PLA2G4C	0.0158509	1.01598	0.121476	0.130486	0.896182
PLA2G4E	-0.0527278	0.948638	0.0715866	-0.73656	0.46139
PLA2G4F	0.0544518	1.05596	0.0893625	0.609336	0.542302
PLA2G5	0.0393674	1.04015	0.0839599	0.468884	0.639153
PLAT	-0.188749	0.827995	0.0781959	-2.41379	0.0157875
PLAU	-0.172772	0.841329	0.102389	-1.6874	0.0915259
PLAUR	-0.0664887	0.935673	0.146202	-0.454774	0.649272
PLCB1	0.112285	1.11883	0.124826	0.899532	0.368369
PLCB4	0.0849476	1.08866	0.111101	0.764599	0.444511
PLCE1	0.107803	1.11383	0.103277	1.04382	0.296569
PLCG1	0.18727	1.20595	0.209302	0.894737	0.370927
PLCG2	-0.339636	0.71203	0.146514	-2.31812	0.020443
PLD1	0.123819	1.13181	0.158466	0.781362	0.43459
PLEK2	-0.0823264	0.920971	0.115065	-0.715475	0.474316
PLG	0.214217	1.23889	0.0648062	3.30549	0.000948088
PLK1	0.394865	1.48418	0.156286	2.52656	0.0115185
PLK2	-0.210419	0.810244	0.103617	-2.03074	0.042281
PLK3	-0.129911	0.878174	0.191159	-0.679596	0.49676
PLK4	0.453808	1.5743	0.186361	2.4351	0.0148877
PMAIP1	-0.105393	0.899971	0.107917	-0.976617	0.328759
PMEPA1	-0.0278653	0.972519	0.120746	-0.230777	0.817488
PML	-0.338236	0.713027	0.256165	-1.32039	0.186706
PMS1	0.0199821	1.02018	0.105283	0.189795	0.84947
PMS2	0.0660134	1.06824	0.169711	0.388975	0.697295
PMS2P3	0.0709764	1.07356	0.218797	0.324394	0.745639
PNKP	-0.182074	0.83354	0.235218	-0.774062	0.438894
PNPLA2	-0.371405	0.689764	0.173195	-2.14443	0.0319982
POLB	-0.00317891	0.996826	0.204291	-0.0155607	0.987585
POLD1	0.0175834	1.01774	0.141468	0.124292	0.901084
POLD2	0.481273	1.61813	0.224737	2.14149	0.0322345
POLD3	0.173117	1.189	0.177179	0.977074	0.328533
POLD4	-0.280456	0.755439	0.168299	-1.66641	0.0956318
POLE2	0.313528	1.36824	0.158552	1.97744	0.0479917
POLL	-0.320626	0.725695	0.169119	-1.89586	0.0579783
POLR2D	0.360586	1.43417	0.323727	1.11386	0.26534
POLR2H	-0.225312	0.798267	0.231164	-0.974687	0.329716
POLR2J	-0.040055	0.960737	0.195306	-0.205089	0.837503
PORCN	-0.105862	0.899549	0.141073	-0.750406	0.45301
POS_CTRL_POS1	-0.0296659	0.97077	0.0880179	-0.337044	0.736084
POS_CTRL_POS2	-0.0338043	0.966761	0.0887299	-0.38098	0.703218
POS_CTRL_POS3	-0.0293594	0.971067	0.0873512	-0.336108	0.736789
POS_CTRL_POS4	-0.0258345	0.974496	0.0864747	-0.298752	0.765129
PPARG	0.0152201	1.01534	0.127538	0.119338	0.905008
PPARGC1A	0.0398432	1.04065	0.0938701	0.42445	0.671238
PPARGC1B	-0.0380802	0.962636	0.163108	-0.233467	0.815399
PPAT	0.0956902	1.10042	0.230868	0.414481	0.678522
PPBP	0.0576585	1.05935	0.0613658	0.939586	0.34743
PPIA	0.0183898	1.01856	0.228884	0.0803454	0.935963
PPIB	0.0795016	1.08275	0.1807	0.439964	0.659963
PPID	-0.0269012	0.973457	0.242026	-0.11115	0.911497
PPM1D	0.0426195	1.04354	0.141762	0.300642	0.763688
PPP1R15A	-0.1077	0.897897	0.214188	-0.50283	0.615083
PPP2CA	0.143763	1.15461	0.195703	0.734599	0.462584
PPP2CB	0.185492	1.20381	0.223376	0.830403	0.406311
PPP2R1A	0.0267137	1.02707	0.0849255	0.314554	0.7531
PPP2R1B	-0.208654	0.811676	0.206136	-1.01221	0.311436
PPP2R2B	0.0229635	1.02323	0.0804876	0.285305	0.775411
PPP2R2C	0.173369	1.1893	0.0749669	2.3126	0.0207445
PPP2R4	0.309684	1.36299	0.1985	1.56012	0.11873
PPP3CA	0.11368	1.12039	0.1261	0.901504	0.36732
PPP3CB	-0.560235	0.571075	0.309042	-1.81281	0.069861
PPP3CC	-0.325938	0.72185	0.216958	-1.50231	0.133017
PPP3R1	0.0638122	1.06589	0.164293	0.388405	0.697716
PPP3R2	0.0186136	1.01879	0.0701689	0.265269	0.790803
PRAME	0.0587009	1.06046	0.0600433	0.977642	0.328251
PRC1	0.306489	1.35865	0.157474	1.94628	0.051621
PRDM1	-0.295634	0.74406	0.156138	-1.89341	0.0583031
PRDM14	0.0816764	1.0851	0.068414	1.19386	0.232535
PRDM2	-0.00936215	0.990682	0.241886	-0.0387048	0.969126
PRDX6	0.348497	1.41694	0.16458	2.11749	0.0342179
PRF1	-0.0309091	0.969564	0.0908908	-0.340069	0.733805
PRICKLE1	-0.200717	0.818144	0.121472	-1.65237	0.0984597
PRKAA1	-0.149742	0.86093	0.171181	-0.874758	0.381706
PRKAA2	0.112306	1.11885	0.0773072	1.45272	0.146302
PRKAB1	-0.333609	0.716334	0.26972	-1.23687	0.216135
PRKAB2	0.21075	1.2346	0.194236	1.08502	0.277911
PRKACA	0.320753	1.37817	0.317593	1.00995	0.31252
PRKACB	-0.0573448	0.944268	0.0908951	-0.63089	0.528113
PRKACG	0.0537029	1.05517	0.0702229	0.764749	0.444421
PRKAG1	-0.235313	0.790324	0.201797	-1.16609	0.24358
PRKAG2	0.0129756	1.01306	0.155646	0.0833664	0.93356
PRKAG3	-0.0460712	0.954974	0.0659405	-0.698677	0.484754
PRKAR1A	-0.0266276	0.973724	0.157338	-0.169239	0.865609
PRKAR1B	0.050541	1.05184	0.129989	0.388809	0.697418
PRKAR2A	-0.29719	0.742903	0.251269	-1.18275	0.236906
PRKAR2B	0.031037	1.03152	0.0968425	0.32049	0.748597
PRKCA	0.0985231	1.10354	0.132417	0.744036	0.456855
PRKCB	0.00593012	1.00595	0.0924419	0.0641497	0.948851
PRKCD	-0.0525734	0.948785	0.20509	-0.256343	0.797686
PRKCE	-0.111349	0.894627	0.169864	-0.655516	0.512135
PRKCG	-0.012403	0.987674	0.0452995	-0.2738	0.784238
PRKCZ	-0.135931	0.872903	0.14283	-0.951699	0.34125
PRKDC	0.0480087	1.04918	0.187035	0.256684	0.797423
PRKG1	0.00933384	1.00938	0.12756	0.0731719	0.941669
PRKX	0.0451367	1.04617	0.187986	0.240106	0.810248
PRL	-0.0063886	0.993632	0.106216	-0.060147	0.952039
PRLR	-0.0647626	0.93729	0.111183	-0.582484	0.560241
PRMT1	0.0441176	1.04511	0.191604	0.230254	0.817894
PRMT6	0.00393487	1.00394	0.122487	0.0321248	0.974373
PRMT8	0.0210081	1.02123	0.0763371	0.275202	0.783161
PROK1	0.00994792	1.01	0.07842	0.126854	0.899056
PROK2	0.0648179	1.06696	0.0906173	0.715292	0.474428
PROM1	0.0467353	1.04784	0.0864748	0.54045	0.588887
PRR15L	0.0194224	1.01961	0.127114	0.152795	0.87856
PSG2	0.0731247	1.07586	0.0894356	0.817625	0.413572
PSIP1	0.107286	1.11325	0.18906	0.567471	0.570394
PSMD2	0.45237	1.57203	0.255584	1.76995	0.0767356
PSMD7	0.16635	1.18099	0.195789	0.849639	0.395526
PSMG1	0.263678	1.30171	0.206074	1.27953	0.20071
PSRC1	0.20568	1.22836	0.126773	1.62243	0.104712
PTCH1	0.0787783	1.08196	0.12322	0.639328	0.522609
PTCH2	-0.148055	0.862384	0.125389	-1.18077	0.237695
PTCHD1	0.0741106	1.07693	0.0767231	0.965949	0.33407
PTCHD2	0.0425803	1.0435	0.0769778	0.55315	0.580161
PTCHD3	0.0776135	1.0807	0.0936938	0.828373	0.407459
PTCRA	0.011567	1.01163	0.046275	0.249963	0.802616
PTDSS1	0.141227	1.15169	0.196751	0.717799	0.472881
PTEN	-0.0727852	0.929801	0.179896	-0.404595	0.685775
PTGR1	-0.230697	0.79398	0.193601	-1.19161	0.233414
PTGS1	-0.194119	0.82356	0.154053	-1.26008	0.207642
PTGS2	0.0840118	1.08764	0.111486	0.753567	0.451109
PTHLH	0.0484489	1.04964	0.0928317	0.521901	0.601739
PTK2	0.330339	1.39144	0.188862	1.7491	0.0802731
PTN	0.122674	1.13052	0.0920312	1.33296	0.182544
PTP4A1	0.286179	1.33133	0.16331	1.75237	0.0797105
PTPN1	0.0906057	1.09484	0.109672	0.826151	0.408718
PTPN11	0.950619	2.58731	0.342939	2.77197	0.00557177
PTPN5	0.0129472	1.01303	0.0853083	0.151769	0.879369
PTPRC	-0.099186	0.905574	0.0842526	-1.17725	0.239097
PTPRR	-0.0312088	0.969273	0.071963	-0.433679	0.664522
PTTG1	0.0579244	1.05963	0.114567	0.505594	0.613142
PTTG2	0.688684	1.99109	0.178517	3.8578	0.000114414
PUS1	0.263948	1.30206	0.216481	1.21926	0.222744
PVR	-0.0253199	0.974998	0.154977	-0.163378	0.870221
PYCARD	-0.136258	0.872618	0.097339	-1.39983	0.161564
PYCR1	0.161981	1.17584	0.138675	1.16806	0.242782
PYGL	0.0447203	1.04574	0.134171	0.333308	0.738902
QDPR	-0.153631	0.857588	0.100757	-1.52477	0.127317
QSOX2	0.376339	1.45694	0.201348	1.8691	0.0616089
RAB23	0.222119	1.24872	0.17097	1.29917	0.193885
RAB25	-0.168015	0.845341	0.132519	-1.26785	0.204852
RAB27B	0.0284502	1.02886	0.125088	0.227441	0.820081
RAB4A	0.15037	1.16226	0.157261	0.956178	0.338983
RAB6B	0.11898	1.12635	0.0962783	1.2358	0.216534
RAC1	0.259498	1.29628	0.198368	1.30816	0.190818
RAC2	-0.0998362	0.904986	0.146945	-0.679411	0.496878
RAC3	0.0181762	1.01834	0.128854	0.14106	0.887823
RACGAP1	0.683347	1.9805	0.197016	3.46848	0.000523414
RAD1	0.105909	1.11172	0.110875	0.95521	0.339471
RAD17	-0.450664	0.637205	0.270339	-1.66703	0.0955081
RAD18	-0.0201697	0.980032	0.206111	-0.0978587	0.922045
RAD21	0.195997	1.21652	0.13386	1.46419	0.143143
RAD23A	-0.0107907	0.989267	0.247624	-0.0435771	0.965241
RAD23B	0.371467	1.44986	0.206462	1.7992	0.0719871
RAD50	-0.264723	0.767419	0.255722	-1.0352	0.300576
RAD51	0.272681	1.31348	0.163677	1.66597	0.0957187
RAD51B	-0.258817	0.771964	0.193363	-1.3385	0.180733
RAD51C	-0.086025	0.917571	0.164321	-0.523517	0.600614
RAD51D	-0.741931	0.476193	0.285113	-2.60223	0.00926184
RAD52	0.0342946	1.03489	0.129982	0.263841	0.791903
RAD54L	0.00455044	1.00456	0.0840237	0.0541566	0.95681
RAD9A	-0.211404	0.809447	0.196758	-1.07443	0.282628
RAF1	0.0702562	1.07278	0.273746	0.256648	0.797451
RAG1	0.0221139	1.02236	0.0864858	0.255694	0.798187
RALA	0.325871	1.38524	0.231462	1.40789	0.159165
RAMP1	0.0427564	1.04368	0.0836531	0.511116	0.60927
RAMP2	-0.550028	0.576934	0.158015	-3.48086	0.000499799
RAMP3	-0.0887566	0.915068	0.0955687	-0.928721	0.353034
RAP1A	-0.0680084	0.934253	0.24058	-0.282685	0.777418
RARA	-0.242362	0.784772	0.145818	-1.66209	0.0964953
RARB	0.0282953	1.0287	0.0919764	0.307637	0.758359
RASA1	-0.237431	0.788651	0.157244	-1.50996	0.131055
RASA4	-0.0513551	0.949941	0.143283	-0.358416	0.720032
RASAL1	0.284829	1.32953	0.11075	2.57182	0.0101167
RASD1	-0.0679061	0.934348	0.0967593	-0.701805	0.482801
RASGRF1	0.0205666	1.02078	0.0863584	0.238155	0.811761
RASGRF2	-0.292401	0.746469	0.17389	-1.68153	0.0926598
RASGRP1	-0.293065	0.745974	0.098549	-2.9738	0.0029414
RASGRP2	-0.0658162	0.936303	0.0931665	-0.706437	0.479917
RASSF1	-0.321385	0.725144	0.221263	-1.4525	0.146362
RASSF7	-0.00734545	0.992681	0.137379	-0.0534685	0.957359
RB1	0.120735	1.12833	0.121282	0.99549	0.319498
RB1CC1	-0.121556	0.885542	0.158853	-0.765209	0.444147
RBBP8	-0.282038	0.754245	0.14077	-2.00354	0.0451188
RBL1	0.318135	1.37456	0.188279	1.6897	0.0910859
RBL2	-0.069177	0.933161	0.165536	-0.417898	0.676021
RBM10	-0.112246	0.893824	0.42215	-0.265892	0.790322
RBP1	0.085976	1.08978	0.0844743	1.01778	0.308784
RBPJ	0.128146	1.13672	0.218831	0.585596	0.558147
RBPMS2	-0.0335368	0.967019	0.132671	-0.252781	0.800437
[truncated: 560 more rows]

## Sheet: AI Cohort
Gene.Name	AI.coef	AI.HR	AI.se(coef)	AI.z	AI.P
A2M	0.212996	1.23738	0.170767	1.24728	0.212293
ABCA2	0.0835797	1.08717	0.175405	0.476496	0.633721
ABCA3	-0.432549	0.648853	0.189373	-2.28411	0.0223651
ABCA4	-0.052363	0.948984	0.0954777	-0.548432	0.583395
ABCA5	0.050301	1.05159	0.157017	0.320354	0.7487
ABCA9	0.0474031	1.04854	0.136705	0.346754	0.728776
ABCB11	0.0623041	1.06429	0.0493663	1.26208	0.206921
ABCB4	0.266205	1.305	0.140173	1.89912	0.0575483
ABCB5	0.0914049	1.09571	0.105295	0.868081	0.38535
ABCB6	0.292079	1.33921	0.217217	1.34464	0.178742
ABCC1	0.0566558	1.05829	0.19502	0.290513	0.771424
ABCC10	0.0251492	1.02547	0.350012	0.0718524	0.942719
ABCC11	-0.0699393	0.93245	0.0748535	-0.934349	0.350124
ABCC12	0.0286513	1.02907	0.0952559	0.300783	0.76358
ABCC2	0.0263823	1.02673	0.0783676	0.336648	0.736382
ABCC3	-0.207	0.813019	0.138963	-1.48961	0.136328
ABCC4	-0.0866376	0.917009	0.141329	-0.613021	0.539862
ABCC5	0.464958	1.59195	0.178566	2.60384	0.00921859
ABCC6	0.0039913	1.004	0.103149	0.0386944	0.969134
ABCD1	0.00583766	1.00585	0.169558	0.0344287	0.972535
ABCD3	-0.159692	0.852406	0.143754	-1.11087	0.266623
ABCD4	-0.413642	0.661237	0.273874	-1.51034	0.130957
ABCF1	-1.11747	0.327106	0.372559	-2.99944	0.00270473
ABCG2	0.00588765	1.00591	0.132543	0.0444208	0.964569
ABCG8	0.0302794	1.03074	0.0782513	0.386951	0.698793
ABHD2	-0.147755	0.862642	0.163493	-0.903743	0.366132
ACACA	-0.40112	0.66957	0.223566	-1.79419	0.0727833
ACACB	-0.0609278	0.940891	0.139352	-0.437221	0.661951
ACADS	-0.29453	0.744882	0.190508	-1.54602	0.1221
ACKR1	0.0692666	1.07172	0.0843429	0.821249	0.411504
ACKR2	-0.131578	0.876711	0.114399	-1.15017	0.250075
ACKR3	-0.0392132	0.961546	0.150737	-0.260143	0.794754
ACKR4	-0.0840138	0.919419	0.163098	-0.515112	0.606475
ACLY	-0.490133	0.612545	0.262937	-1.86407	0.0623116
ACSL3	-0.152039	0.858955	0.248025	-0.612999	0.539877
ACSL4	0.344181	1.41083	0.263182	1.30777	0.190953
ACSL5	-0.0726923	0.929887	0.102487	-0.709282	0.47815
ACTA2	0.0316028	1.03211	0.139868	0.225947	0.821242
ACTB	-0.246789	0.781305	0.273096	-0.903674	0.366168
ACTR1B	0.0208915	1.02111	0.352887	0.0592017	0.952791
ACTR2	0.254408	1.2897	0.205954	1.23527	0.216731
ACTR3B	-0.161611	0.850772	0.139556	-1.15804	0.246849
ACVR1B	-0.062489	0.939423	0.24262	-0.257559	0.796747
ACVR1C	0.0133239	1.01341	0.116478	0.11439	0.908929
ACVR2A	-0.0237204	0.976559	0.226348	-0.104796	0.916537
ADAM17	-0.179233	0.835911	0.31245	-0.573636	0.566214
ADAM23	0.0637432	1.06582	0.132782	0.480058	0.631186
ADAMTS1	0.187784	1.20657	0.150924	1.24422	0.213417
ADAR	0.097839	1.10279	0.185269	0.528093	0.597435
ADCK3	-0.132782	0.875656	0.243371	-0.545593	0.585346
ADIPOQ	-0.0413991	0.959446	0.0771504	-0.536602	0.591542
ADIPOR1	0.286592	1.33188	0.208357	1.37549	0.16898
ADIPOR2	-0.104506	0.90077	0.15075	-0.693239	0.48816
ADM	0.302842	1.3537	0.169943	1.78202	0.0747462
ADORA2A	-0.0927857	0.911389	0.142835	-0.649602	0.515949
ADORA2B	0.188847	1.20786	0.160032	1.18005	0.237979
ADRA1A	0.0607772	1.06266	0.0929392	0.653946	0.513147
ADRA1B	-0.103921	0.901297	0.0777102	-1.33729	0.181129
ADRA1D	0.09377	1.09831	0.085564	1.0959	0.273121
ADRA2A	-0.322436	0.724382	0.130577	-2.46932	0.013537
ADRA2B	-0.0148836	0.985227	0.0938663	-0.158561	0.874015
ADRA2C	0.185018	1.20324	0.104707	1.767	0.0772276
AFF1	0.0318668	1.03238	0.103982	0.306464	0.759251
AGER	-0.140802	0.868662	0.189291	-0.743838	0.456975
AGFG1	0.208082	1.23131	0.223663	0.930336	0.352197
AGGF1	-0.523377	0.592516	0.319318	-1.63905	0.101204
AGT	-0.0306126	0.969851	0.0854075	-0.35843	0.720021
AHNAK	-0.241783	0.785226	0.184645	-1.30945	0.190381
AHNAK2	0.234597	1.2644	0.142713	1.64383	0.10021
AHR	0.0096652	1.00971	0.169529	0.0570121	0.954536
AHRR	-0.0893699	0.914507	0.134005	-0.666915	0.504826
AICDA	-0.0184221	0.981747	0.0769641	-0.23936	0.810827
AIFM1	0.0421526	1.04305	0.262036	0.160866	0.872199
AIMP2	-0.0131701	0.986916	0.32548	-0.0404637	0.967723
AK1	0.0503082	1.0516	0.268011	0.187709	0.851104
AK2	-0.329516	0.719272	0.227842	-1.44625	0.148108
AK3	0.00813327	1.00817	0.199091	0.040852	0.967414
AKAP1	0.160361	1.17393	0.112901	1.42036	0.155502
AKR1B1	0.287448	1.33302	0.28185	1.01986	0.307793
AKR1C3	0.0318923	1.03241	0.123289	0.25868	0.795882
AKT1	0.581404	1.78855	0.226611	2.56565	0.0102984
AKT1S1	0.113493	1.12018	0.29469	0.385129	0.700142
AKT2	-0.460566	0.630926	0.267798	-1.71983	0.0854635
AKT3	0.0683766	1.07077	0.228259	0.299557	0.764515
ALAS1	0.240232	1.27154	0.297182	0.808367	0.41888
ALB	0.140403	1.15074	0.0434471	3.23158	0.00123109
ALCAM	-0.0021435	0.997859	0.13537	-0.0158344	0.987367
ALDH1A1	0.133836	1.1432	0.107906	1.24029	0.214868
ALDH1A3	-0.127754	0.88007	0.136885	-0.933297	0.350666
ALDH2	0.140545	1.1509	0.153863	0.913445	0.361009
ALDH4A1	0.203029	1.22511	0.134091	1.51411	0.129999
ALDOC	-0.106112	0.899324	0.105683	-1.00405	0.315353
ALK	0.045334	1.04638	0.0926276	0.489422	0.624543
ALKBH2	0.0903958	1.09461	0.250162	0.361349	0.717839
ALKBH3	-0.00187284	0.998129	0.248102	-0.00754866	0.993977
ALPL	0.12671	1.13509	0.0856221	1.47988	0.138906
AMER1	0.358939	1.43181	0.245515	1.46198	0.143746
AMFR	-0.121588	0.885513	0.175337	-0.693452	0.488026
AMH	0.131524	1.14057	0.110109	1.19449	0.232287
AMOT	0.0792492	1.08247	0.194497	0.407457	0.683672
ANAPC2	0.0652846	1.06746	0.345176	0.189135	0.849987
ANG	-0.0481296	0.95301	0.149092	-0.322818	0.746833
ANGPT1	0.399572	1.49119	0.174153	2.29437	0.0217691
ANGPT2	-0.164834	0.848034	0.128313	-1.28463	0.198921
ANGPTL1	0.094113	1.09868	0.126905	0.741602	0.458329
ANGPTL4	0.0417316	1.04261	0.109663	0.380543	0.703542
ANKRD37	0.231147	1.26004	0.329173	0.702206	0.482551
ANLN	0.385796	1.47078	0.183948	2.09731	0.0359662
ANPEP	-0.0270321	0.97333	0.0614191	-0.440126	0.659846
ANXA1	0.184627	1.20277	0.166998	1.10556	0.268916
ANXA2	0.0278622	1.02825	0.153576	0.181423	0.856036
ANXA3	-0.00852643	0.99151	0.102769	-0.0829669	0.933878
ANXA8	-0.0101338	0.989917	0.126239	-0.0802753	0.936018
AP2B1	-0.257524	0.772963	0.203248	-1.26704	0.205141
APAF1	0.0339807	1.03456	0.259816	0.130788	0.895943
APBB1	-0.259358	0.771546	0.202773	-1.27906	0.200876
APC	-0.25576	0.774328	0.430493	-0.594109	0.552439
APCS	0.140789	1.15118	0.0781263	1.80207	0.0715351
APEX1	-0.0792244	0.923833	0.249663	-0.317325	0.750997
APEX2	0.202892	1.22494	0.197769	1.0259	0.304936
APH1B	0.101817	1.10718	0.285004	0.357248	0.720906
APOC2	0.06854	1.07094	0.0948116	0.722907	0.469737
APOC4	0.0599004	1.06173	0.0564297	1.06151	0.28846
APOL3	-0.191029	0.826109	0.156826	-1.2181	0.223187
APP	0.0106629	1.01072	0.140124	0.0760959	0.939343
APPBP2	-0.438038	0.645301	0.276369	-1.58497	0.112972
AQP1	-0.0857119	0.917859	0.175646	-0.487982	0.625562
AQP2	0.0428389	1.04377	0.100306	0.427081	0.66932
AQP4	0.080613	1.08395	0.0856059	0.941675	0.346359
AQP7	0.180475	1.19779	0.135339	1.33351	0.182366
AQP9	0.427647	1.53365	0.120135	3.55973	0.000371238
AR	-0.34181	0.710483	0.142811	-2.39345	0.0166907
ARAF	-1.18056	0.307108	0.389533	-3.03069	0.00243994
AREG	0.0748726	1.07775	0.0676832	1.10622	0.268631
ARHGAP44	0.130685	1.13961	0.0842728	1.55074	0.120965
ARHGEF16	-0.168109	0.845262	0.159354	-1.05494	0.291451
ARID1A	-0.037439	0.963253	0.245245	-0.15266	0.878667
ARID1B	-0.0334602	0.967093	0.195238	-0.171381	0.863924
ARID2	-0.698797	0.497183	0.331084	-2.11064	0.0348036
ARMC1	0.169257	1.18442	0.27769	0.609518	0.542181
ARNT	-0.799244	0.449669	0.312271	-2.55945	0.0104837
ARNT2	-0.022696	0.97756	0.130889	-0.173399	0.862338
ASB13	-0.178671	0.836381	0.19281	-0.926665	0.3541
ASB16.AS1	-0.090074	0.913864	0.22729	-0.396295	0.691887
ASB9	-0.0466673	0.954405	0.135586	-0.344189	0.730704
ASNS	-0.164553	0.848273	0.233578	-0.704486	0.48113
ASPM	0.261298	1.29861	0.150823	1.73247	0.0831893
ASXL1	0.0163453	1.01648	0.218394	0.0748434	0.940339
ATAD2	0.150331	1.16222	0.140327	1.07129	0.28404
ATF1	-0.116673	0.889876	0.384254	-0.303635	0.761406
ATF2	-0.186533	0.829831	0.362874	-0.514044	0.607221
ATF4	0.155756	1.16854	0.28673	0.543214	0.586982
ATF6	-0.279093	0.75647	0.275474	-1.01314	0.310995
ATF6B	-0.520772	0.594062	0.233658	-2.22877	0.0258289
ATG12	-0.118143	0.888569	0.223155	-0.529422	0.596513
ATG13	0.00988032	1.00993	0.128733	0.0767504	0.938822
ATG16L1	-0.0625626	0.939354	0.248742	-0.251516	0.801415
ATG3	0.126857	1.13525	0.257336	0.492961	0.62204
ATG5	0.289449	1.33569	0.347042	0.834047	0.404254
ATG7	-0.249241	0.779392	0.337398	-0.738714	0.460081
ATM	-0.659175	0.517278	0.270915	-2.43315	0.0149683
ATP5A1	-0.118159	0.888554	0.187765	-0.629292	0.529158
ATP5F1	0.315519	1.37097	0.263799	1.19606	0.231674
ATP5G1	0.155511	1.16826	0.269294	0.577479	0.563616
ATP6V0C	0.226325	1.25398	0.249009	0.908904	0.363401
ATP6V1G2	-0.101771	0.903237	0.17006	-0.59844	0.549547
ATP7A	-0.267546	0.765255	0.243661	-1.09802	0.272194
ATP7B	-0.00472395	0.995287	0.13081	-0.0361131	0.971192
ATR	0.0306436	1.03112	0.259049	0.118293	0.905836
ATRX	0.102697	1.10816	0.10964	0.936678	0.348924
ATXN1	-0.414401	0.660736	0.251281	-1.64915	0.0991168
ATXN3	-0.0116829	0.988385	0.183045	-0.0638255	0.949109
AURKA	0.624033	1.86644	0.186186	3.35166	0.000803278
AURKB	0.266766	1.30573	0.185869	1.43524	0.151219
AURKC	-0.00566647	0.99435	0.122615	-0.0462133	0.96314
AXIN1	-0.452502	0.636035	0.356218	-1.27029	0.20398
AXIN2	-0.0815778	0.921661	0.211598	-0.385532	0.699843
AXL	0.170409	1.18579	0.209667	0.812761	0.416355
B3GNT8	-0.0847832	0.918711	0.158599	-0.534577	0.592942
BAD	-0.195351	0.822546	0.281591	-0.693739	0.487846
BAG1	-0.146928	0.863357	0.191125	-0.768751	0.442041
BAG2	-0.104363	0.900898	0.147624	-0.706955	0.479595
BAG3	-0.209415	0.811058	0.224404	-0.933206	0.350713
BAG4	0.0950677	1.09973	0.176147	0.539707	0.589399
BAG5	-0.0242651	0.976027	0.38396	-0.063197	0.94961
BAI1	-0.0369955	0.96368	0.0878407	-0.421165	0.673634
BAIAP3	0.0931629	1.09764	0.100383	0.928071	0.353371
BAK1	-0.501883	0.60539	0.405668	-1.23718	0.216021
BAMBI	0.0968562	1.1017	0.0862978	1.12235	0.261714
BAP1	-0.643489	0.525456	0.356891	-1.80304	0.0713819
BATF	-0.656835	0.51849	0.184441	-3.56122	0.000369138
BAX	-0.313141	0.731147	0.383302	-0.816955	0.413954
BBC3	-0.135797	0.87302	0.236714	-0.573674	0.566189
BBS4	-0.379521	0.684189	0.193964	-1.95666	0.0503876
BCAR1	0.404654	1.49878	0.246514	1.6415	0.100693
BCAT1	0.357885	1.4303	0.157182	2.27688	0.0227935
BCCIP	-0.297037	0.743017	0.270844	-1.09671	0.272769
BCL10	0.207669	1.23081	0.336068	0.617937	0.536617
BCL2	-0.629049	0.533098	0.1708	-3.68296	0.000230539
BCL2A1	0.0831657	1.08672	0.147717	0.563006	0.573431
BCL2L1	-0.17765	0.837235	0.247464	-0.717884	0.472829
BCL2L10	-0.0195411	0.980649	0.131957	-0.148087	0.882274
BCL2L11	0.0329278	1.03348	0.234273	0.140553	0.888223
BCL2L2	0.0261134	1.02646	0.354609	0.0736401	0.941297
BCL3	0.105831	1.11163	0.113705	0.930746	0.351985
BCL6	0.0083426	1.00838	0.108588	0.0768279	0.93876
BCOR	0.304913	1.35651	0.277955	1.09698	0.272648
BCR	0.134564	1.14404	0.250593	0.536983	0.591279
BDNF	0.0438233	1.0448	0.0898786	0.487583	0.625845
BECN1	-0.85359	0.425883	0.338266	-2.52343	0.0116216
BFAR	0.175725	1.19211	0.305894	0.574463	0.565655
BHLHE40	-0.155827	0.855708	0.151259	-1.0302	0.302918
BID	0.555454	1.74273	0.256262	2.16753	0.0301947
BIK	0.143629	1.15446	0.161017	0.892014	0.372385
BIRC2	0.0774697	1.08055	0.247197	0.313392	0.753983
BIRC3	0.0158071	1.01593	0.104386	0.151429	0.879637
BIRC5	0.353047	1.4234	0.166503	2.12037	0.0339751
BIRC6	-0.0357248	0.964906	0.211977	-0.168531	0.866165
BIRC7	0.0195093	1.0197	0.0855483	0.22805	0.819608
BLM	0.137366	1.14725	0.188503	0.728723	0.466171
BLVRA	0.254253	1.2895	0.193276	1.31549	0.188345
BMF	0.0763142	1.0793	0.290941	0.262302	0.793089
BMI1	-0.149714	0.860954	0.2064	-0.725357	0.468233
BMP1	-0.0284594	0.971942	0.183603	-0.155005	0.876817
BMP2	0.0156498	1.01577	0.067093	0.233255	0.815564
BMP4	0.0795681	1.08282	0.11391	0.698518	0.484854
BMP5	0.0875284	1.09147	0.104664	0.836278	0.402999
BMP6	-0.105911	0.899505	0.102102	-1.0373	0.299596
BMP7	0.0965262	1.10134	0.119545	0.807448	0.419409
BMP8A	-0.0208342	0.979381	0.114473	-0.182002	0.855581
BMP8B	-0.0402131	0.960585	0.113135	-0.355443	0.722258
BMPR1B	-0.0264379	0.973909	0.0506054	-0.522432	0.601369
BNIP2	-0.00390323	0.996104	0.30856	-0.0126498	0.989907
BNIP3	0.554241	1.74062	0.255319	2.17078	0.0299477
BNIP3L	-0.0840183	0.919414	0.144618	-0.580966	0.561263
BOC	-0.0918694	0.912224	0.158447	-0.579812	0.562041
BOD1	-0.0905877	0.913394	0.217352	-0.416779	0.67684
BOK	0.237731	1.26837	0.185809	1.27944	0.200742
BRAF	0.191647	1.21124	0.272424	0.703489	0.481751
BRCA1	-0.180767	0.83463	0.189864	-0.952084	0.341054
BRCA2	0.190363	1.20969	0.220433	0.863588	0.387814
BRIP1	0.384171	1.4684	0.163565	2.34874	0.0188371
BTC	0.065062	1.06723	0.0950639	0.684403	0.493721
BTG1	0.0838647	1.08748	0.156304	0.536549	0.591579
BTG2	-0.0135768	0.986515	0.149708	-0.0906881	0.92774
BTG3	0.580136	1.78628	0.234362	2.47538	0.0133094
BTK	-0.175282	0.83922	0.158725	-1.10431	0.269457
BTRC	0.015943	1.01607	0.185991	0.0857189	0.93169
BUB1	0.544784	1.72424	0.188621	2.88824	0.00387402
BUB1B	0.140685	1.15106	0.161439	0.871444	0.383512
C17orf53	0.143295	1.15407	0.180692	0.793036	0.427757
C19orf40	0.00197469	1.00198	0.150161	0.0131505	0.989508
C1orf106	0.13691	1.14673	0.113395	1.20737	0.227289
C1orf159	-0.0722118	0.930334	0.0614627	-1.17489	0.240039
C1orf86	0.162996	1.17703	0.199617	0.816543	0.41419
C1QA	0.0958827	1.10063	0.130893	0.732524	0.463849
C1S	0.104447	1.1101	0.133985	0.779544	0.435659
C3	0.0896554	1.0938	0.106628	0.840827	0.400445
C3AR1	-0.0223952	0.977854	0.209666	-0.106814	0.914937
C5	0.459872	1.58387	0.161573	2.84621	0.00442428
C5AR1	0.235898	1.26605	0.165166	1.42825	0.153221
C5orf55	-0.277676	0.757542	0.210505	-1.31909	0.187137
CA12	-0.162742	0.849811	0.108807	-1.49569	0.134734
CA9	-0.0412223	0.959616	0.102022	-0.404052	0.686174
CACNA1C	-0.0118459	0.988224	0.112507	-0.10529	0.916145
CACNA1D	-0.267014	0.765662	0.121168	-2.20366	0.0275479
CACNA1E	0.104387	1.11003	0.124873	0.835945	0.403186
CACNA1G	-0.020208	0.979995	0.101794	-0.198519	0.842639
CACNA1H	0.078234	1.08138	0.0716432	1.09199	0.274836
CACNA2D1	-0.0452491	0.955759	0.162173	-0.279018	0.780231
CACNA2D2	0.0197254	1.01992	0.087882	0.224453	0.822405
CACNA2D3	-0.067127	0.935076	0.0577051	-1.16328	0.244717
CACNA2D4	-0.0173528	0.982797	0.0567595	-0.305725	0.759814
CACNB2	-0.07597	0.926844	0.125608	-0.604819	0.545299
CACNB3	-0.113772	0.892462	0.230442	-0.493711	0.62151
CACNB4	-0.020003	0.980196	0.198359	-0.100843	0.919675
CACNG1	-0.0173271	0.982822	0.105874	-0.163658	0.870001
CACNG4	0.0340709	1.03466	0.0771073	0.441864	0.658588
CACNG6	0.0317635	1.03227	0.0709929	0.447418	0.654573
CACYBP	0.0218674	1.02211	0.180931	0.12086	0.903802
CAD	-0.529494	0.588903	0.400394	-1.32243	0.186024
CADM1	0.263096	1.30095	0.153261	1.71666	0.0860418
CALD1	0.302745	1.35357	0.187951	1.61077	0.107231
CALM1	0.409643	1.50628	0.20468	2.00138	0.0453509
CALML3	0.0551007	1.05665	0.099587	0.553292	0.580063
CALML5	0.050232	1.05151	0.0539558	0.930984	0.351862
CALML6	-0.0287848	0.971625	0.0548074	-0.5252	0.599444
CALR	0.0567836	1.05843	0.198497	0.286068	0.774826
CAMK2B	-0.00230144	0.997701	0.0917025	-0.0250968	0.979978
CAMK2N1	-0.0464579	0.954605	0.158194	-0.293677	0.769005
CAMKK1	0.121263	1.12892	0.115823	1.04696	0.295117
CAMKK2	0.26013	1.2971	0.288287	0.902332	0.36688
CAPN1	-0.229896	0.794616	0.246417	-0.932957	0.350842
CAPN2	-0.111336	0.894638	0.175516	-0.634333	0.525864
CAPN3	-0.248935	0.77963	0.20883	-1.19205	0.233243
CAPN5	0.191756	1.21137	0.118354	1.62019	0.105192
CAPN6	0.00235816	1.00236	0.108488	0.0217367	0.982658
CAPN7	-0.371071	0.689995	0.269745	-1.37564	0.168934
CAPNS1	-0.18413	0.831827	0.210476	-0.874829	0.381667
CARD11	-0.00780165	0.992229	0.124056	-0.0628883	0.949855
CARM1	-0.0431065	0.957809	0.370369	-0.116388	0.907345
CASP1	0.033854	1.03443	0.191832	0.176477	0.859919
CASP10	-0.0816528	0.921592	0.188204	-0.433852	0.664396
CASP12	-0.0417023	0.959155	0.107654	-0.387375	0.698479
CASP14	0.0450669	1.0461	0.0935316	0.481837	0.629922
CASP2	0.296513	1.34516	0.370032	0.801318	0.422948
CASP3	0.0116599	1.01173	0.326379	0.0357251	0.971502
CASP4	0.147816	1.1593	0.204089	0.72427	0.4689
CASP5	0.0547148	1.05624	0.120799	0.452942	0.65059
CASP6	-0.0909144	0.913096	0.276228	-0.329127	0.742059
CASP7	-0.407696	0.665181	0.254421	-1.60245	0.109057
CASP8	0.0229977	1.02326	0.276522	0.0831678	0.933718
CASP8AP2	0.329013	1.3896	0.277276	1.18659	0.23539
CASP9	0.208378	1.23168	0.168198	1.23888	0.21539
CAV1	-0.307976	0.734933	0.148015	-2.08071	0.0374605
CAV2	-0.127018	0.880718	0.210204	-0.604261	0.54567
CBL	0.0959858	1.10074	0.250541	0.383114	0.701635
CBLC	-0.461119	0.630578	0.140423	-3.28379	0.00102421
CBX3	0.247582	1.28092	0.2343	1.05668	0.290655
CBX5	0.258651	1.29518	0.326193	0.792938	0.427814
CCBL2	-0.369197	0.691289	0.226293	-1.6315	0.102785
CCDC103	-0.12456	0.882885	0.145273	-0.857421	0.391212
CCL1	0.0113082	1.01137	0.0906791	0.124705	0.900757
CCL11	-0.0983925	0.906293	0.119136	-0.825883	0.408871
CCL13	-0.217475	0.804547	0.118656	-1.83282	0.0668289
CCL14	-0.0618914	0.939985	0.132746	-0.466239	0.641045
CCL15	0.0104134	1.01047	0.0863267	0.120628	0.903986
CCL16	0.0813239	1.08472	0.0642405	1.26593	0.205539
CCL17	0.0464064	1.0475	0.0930033	0.498976	0.617796
CCL18	-0.013232	0.986855	0.0880325	-0.150308	0.880522
CCL19	-0.0563615	0.945197	0.055314	-1.01894	0.308233
CCL2	0.039818	1.04062	0.120895	0.329361	0.741883
CCL20	0.0776069	1.0807	0.102501	0.757136	0.448968
CCL21	0.0159579	1.01609	0.0639316	0.249609	0.80289
CCL22	-0.0997385	0.905074	0.110942	-0.899019	0.368643
CCL23	0.07098	1.07356	0.121116	0.58605	0.557842
CCL24	0.00521397	1.00523	0.086691	0.0601443	0.952041
CCL25	-0.0307617	0.969707	0.0482389	-0.637695	0.523672
CCL26	-0.0502111	0.951029	0.101471	-0.494834	0.620717
CCL27	-0.0441331	0.956827	0.0512522	-0.861098	0.389184
CCL28	-0.100216	0.904642	0.0732215	-1.36867	0.171103
CCL3	0.0714905	1.07411	0.103922	0.687923	0.491501
CCL4	-0.0138517	0.986244	0.130723	-0.105963	0.915612
CCL5	-0.0609516	0.940869	0.104215	-0.584863	0.55864
CCL7	-0.00571744	0.994299	0.0840648	-0.0680123	0.945776
CCL8	-0.0289582	0.971457	0.0955473	-0.303077	0.761831
CCNA1	0.0147711	1.01488	0.0972323	0.151916	0.879253
CCNA2	0.486711	1.62696	0.221084	2.20148	0.0277022
CCNB1	0.41266	1.51083	0.174611	2.36331	0.0181127
CCNB2	-0.00594463	0.994073	0.114741	-0.0518093	0.958681
CCNB3	-0.115231	0.89116	0.0939811	-1.22611	0.220156
CCNC	0.358657	1.43141	0.210674	1.70243	0.0886757
CCND1	0.122812	1.13067	0.0926231	1.32593	0.184863
CCND2	-0.242712	0.784498	0.173282	-1.40068	0.161311
CCND3	-0.26111	0.770196	0.290262	-0.89957	0.368349
CCNE1	-0.0467194	0.954355	0.135114	-0.345778	0.72951
CCNE2	0.506525	1.65951	0.194268	2.60735	0.00912457
CCNF	0.0919454	1.0963	0.211034	0.435691	0.663061
CCNG1	-0.308304	0.734692	0.202991	-1.51881	0.128811
CCNG2	-0.477914	0.620076	0.230792	-2.07075	0.0383818
CCNH	-0.0249489	0.97536	0.0952612	-0.2619	0.793398
CCNO	-0.0302457	0.970207	0.0733687	-0.412242	0.680162
CCNT1	0.124853	1.13298	0.126231	0.989086	0.322621
CCR1	0.112131	1.11866	0.167752	0.668431	0.503858
CCR10	-0.259123	0.771728	0.139628	-1.85581	0.0634811
CCR2	0.0594703	1.06127	0.129086	0.460704	0.645011
CCR3	0.00164803	1.00165	0.105645	0.0155997	0.987554
CCR4	-0.0100348	0.990015	0.117457	-0.0854341	0.931916
CCR5	-0.0729358	0.929661	0.128223	-0.568818	0.56948
CCR6	0.0274879	1.02787	0.0830361	0.331035	0.740618
CCR7	-0.0261157	0.974222	0.0971089	-0.268932	0.787982
CCR8	0.0164635	1.0166	0.0969526	0.169809	0.86516
CCR9	-0.00916446	0.990877	0.100169	-0.09149	0.927103
CCRL2	-0.0621192	0.939771	0.109329	-0.568186	0.569908
CCS	-0.23607	0.789726	0.303514	-0.777788	0.436694
CCT2	0.104157	1.10977	0.183903	0.56637	0.571142
CCT3	0.0869883	1.09088	0.194804	0.446544	0.655204
CCT4	-0.311854	0.732088	0.300238	-1.03869	0.298949
CCT5	-0.23002	0.794518	0.270857	-0.84923	0.395753
CCT6A	0.190578	1.20995	0.238869	0.797836	0.424966
CCT6B	-0.231312	0.793492	0.230882	-1.00186	0.31641
CCT7	0.0540803	1.05557	0.234193	0.230922	0.817375
CD14	0.136137	1.14584	0.15791	0.862117	0.388623
CD160	0.144561	1.15553	0.108614	1.33095	0.183204
CD163	0.215424	1.24039	0.147403	1.46147	0.143887
CD19	-0.067864	0.934388	0.0684849	-0.990934	0.321718
CD2	-0.115247	0.891146	0.0949581	-1.21366	0.224878
CD209	0.161906	1.17575	0.153927	1.05184	0.292875
CD22	-0.22333	0.799851	0.118634	-1.88251	0.0597669
CD24	0.187876	1.20668	0.103895	1.80833	0.0705546
CD27	-0.129429	0.878597	0.0728114	-1.7776	0.0754697
CD274	0.0845712	1.08825	0.161274	0.524395	0.600004
CD276	0.143192	1.15395	0.266794	0.536714	0.591465
CD28	-0.00917914	0.990863	0.114508	-0.0801612	0.936109
CD33	0.131059	1.14003	0.221463	0.591788	0.553993
CD34	-0.103599	0.901586	0.234098	-0.442547	0.658093
CD38	-0.0327476	0.967783	0.087285	-0.37518	0.707527
CD3D	-0.094944	0.909424	0.100679	-0.943037	0.345662
CD4	0.10184	1.10721	0.174192	0.584644	0.558787
CD40	-0.18449	0.831528	0.175356	-1.05209	0.292758
CD40LG	0.0222719	1.02252	0.0929464	0.239621	0.810624
CD44	-0.209381	0.811086	0.12404	-1.68801	0.0914097
CD47	-0.24077	0.786022	0.209627	-1.14857	0.250735
CD5	-0.0917827	0.912303	0.0851234	-1.07823	0.280931
CD52	-0.0233235	0.976946	0.115007	-0.2028	0.839291
CD55	-0.0944096	0.90991	0.166818	-0.565944	0.571432
CD59	0.148044	1.15956	0.132709	1.11555	0.264614
CD63	0.155932	1.16875	0.209522	0.744227	0.456739
CD68	0.159957	1.17346	0.168244	0.950747	0.341733
CD70	-0.164784	0.848077	0.0738765	-2.23053	0.0257122
CD74	-0.0454644	0.955554	0.121251	-0.374961	0.70769
CD79A	-0.135887	0.872941	0.0796424	-1.70622	0.087968
CD80	0.139676	1.1499	0.17029	0.820223	0.412089
CD83	0.0901692	1.09436	0.103424	0.871842	0.383295
CD86	0.226325	1.25398	0.206232	1.09743	0.272454
CD8A	-0.0860836	0.917518	0.10028	-0.858432	0.390654
CDC14A	-0.0943012	0.910009	0.165209	-0.5708	0.568135
CDC14B	0.238028	1.26874	0.202595	1.17489	0.240037
CDC16	0.199194	1.22042	0.284685	0.699701	0.484114
CDC20	0.216363	1.24155	0.173059	1.25023	0.211217
CDC25A	0.223706	1.2507	0.170283	1.31373	0.188938
CDC25B	0.251105	1.28545	0.213328	1.17709	0.239161
CDC25C	0.238194	1.26896	0.185037	1.28728	0.197998
CDC34	-0.0946674	0.909675	0.159558	-0.593312	0.552972
CDC42	0.127652	1.13616	0.254895	0.5008	0.616512
CDC42BPA	0.103167	1.10868	0.196673	0.524564	0.599886
CDC6	-0.103092	0.902044	0.183862	-0.560706	0.574998
CDC7	0.185661	1.20401	0.135226	1.37297	0.169762
CDCA7	0.103681	1.10925	0.0890814	1.16389	0.24447
CDH1	0.00147781	1.00148	0.0986477	0.0149806	0.988048
CDH13	-0.0501919	0.951047	0.187975	-0.267014	0.789459
CDH15	0.0355417	1.03618	0.052193	0.680967	0.495893
CDH2	0.143106	1.15385	0.083243	1.71913	0.08559
CDH3	0.0767631	1.07979	0.111945	0.685724	0.492887
CDH5	-0.0896513	0.91425	0.153326	-0.58471	0.558742
CDK1	0.0663788	1.06863	0.143914	0.461238	0.644628
CDK16	0.318163	1.3746	0.207126	1.53609	0.124517
CDK2	-0.325692	0.722027	0.350311	-0.929724	0.352514
CDK4	0.691541	1.99679	0.304574	2.27052	0.0231762
CDK5	-0.0514439	0.949857	0.235275	-0.218655	0.826919
CDK5R1	-0.283462	0.753172	0.179497	-1.5792	0.114289
CDK5RAP1	-0.0213473	0.978879	0.281024	-0.0759626	0.939449
CDK6	0.498511	1.64627	0.187635	2.65681	0.00788829
CDK7	-0.12164	0.885467	0.36623	-0.332141	0.739783
CDK8	0.610849	1.84199	0.266087	2.29567	0.0216948
CDK9	0.24059	1.272	0.319891	0.752098	0.451992
CDKL5	-0.0828376	0.920501	0.0832118	-0.995504	0.319491
CDKN1A	-0.0381887	0.962531	0.148416	-0.257309	0.79694
CDKN1B	0.0136124	1.01371	0.170875	0.0796632	0.936505
CDKN1C	0.425684	1.53064	0.218185	1.95102	0.0510541
CDKN2A	0.0971659	1.10204	0.126674	0.767056	0.443048
CDKN2B	-0.225622	0.79802	0.184155	-1.22517	0.220509
CDKN2C	0.0848907	1.0886	0.154594	0.549122	0.582922
CDKN2D	0.0073636	1.00739	0.15638	0.0470877	0.962443
CDKN3	0.355366	1.4267	0.194676	1.82543	0.0679368
CDON	-0.322656	0.724223	0.165964	-1.94413	0.05188
CDX2	-0.0728974	0.929696	0.0810624	-0.899275	0.368506
CEACAM3	0.0128659	1.01295	0.0959409	0.134102	0.893322
CEACAM5	-0.0282236	0.972171	0.0679635	-0.415276	0.67794
CEACAM7	0.00427402	1.00428	0.0884834	0.0483031	0.961475
CEBPA	0.393986	1.48288	0.19532	2.01713	0.0436817
CEBPB	0.484121	1.62275	0.203276	2.38159	0.0172381
CEBPD	-0.104368	0.900894	0.195547	-0.533722	0.593534
CEBPE	-0.00755657	0.992472	0.0865178	-0.0873412	0.9304
CECR6	0.0193583	1.01955	0.0723706	0.267488	0.789093
CELSR2	-0.199144	0.819432	0.130624	-1.52455	0.12737
CENPF	0.382526	1.46598	0.164267	2.32869	0.0198756
CENPN	-0.016584	0.983553	0.122226	-0.135682	0.892072
CEP55	-0.0960655	0.908405	0.122085	-0.786873	0.431356
CES1	0.178945	1.19595	0.10473	1.70864	0.0875181
CES2	-0.0482059	0.952938	0.152004	-0.317137	0.75114
CFLAR	0.29137	1.33826	0.268196	1.0864	0.2773
CFTR	0.0143284	1.01443	0.104797	0.136725	0.891248
CHAD	-0.1236	0.883733	0.0732151	-1.68818	0.0913765
CHD1	0.0587164	1.06047	0.0908898	0.646018	0.518268
CHD7	0.559333	1.74951	0.182196	3.06995	0.00214092
CHDH	-0.564361	0.568724	0.17163	-3.28825	0.00100814
CHEK1	-0.088984	0.91486	0.127026	-0.700519	0.483603
CHEK2	-0.0689704	0.933354	0.208635	-0.330579	0.740963
CHGA	-0.0130637	0.987021	0.0599851	-0.217783	0.827598
CHI3L1	0.161963	1.17582	0.0966731	1.67537	0.0938618
CHI3L2	-0.188764	0.827981	0.116573	-1.61928	0.105386
CHMP4B	0.032559	1.03309	0.24217	0.134447	0.893049
CHPT1	-0.479335	0.619195	0.155051	-3.09148	0.00199164
CHRNA1	-0.00727925	0.992747	0.0565709	-0.128675	0.897615
CHRNB1	-0.170759	0.843024	0.200369	-0.852225	0.394089
CHSY1	0.0160863	1.01622	0.295242	0.0544853	0.956549
CHUK	0.397905	1.4887	0.36893	1.07854	0.280794
CIC	-0.413055	0.661626	0.369049	-1.11924	0.263037
CIDEA	-0.105128	0.90021	0.0956946	-1.09858	0.271953
CIDEB	-0.136996	0.871973	0.187766	-0.729613	0.465627
CIRBP	-0.248326	0.780105	0.202733	-1.22489	0.220616
CITED2	-0.0268451	0.973512	0.168084	-0.159713	0.873107
CKB	0.152281	1.16449	0.113121	1.34618	0.178246
CKLF	0.130969	1.13993	0.268027	0.488639	0.625098
CKMT1A	-0.0246581	0.975643	0.128149	-0.192417	0.847415
CKMT2	-0.0328196	0.967713	0.125923	-0.260632	0.794376
CKS1B	0.452183	1.57174	0.234437	1.9288	0.0537553
CKS2	0.344277	1.41097	0.170452	2.01979	0.0434053
CLCA2	0.0433742	1.04433	0.0832649	0.520918	0.602424
CLCF1	-0.287528	0.750116	0.187393	-1.53436	0.124942
CLDN3	-0.189005	0.827783	0.13244	-1.42709	0.153553
CLIC1	-0.0213681	0.978859	0.218104	-0.0979722	0.921954
CLIC3	-0.00114594	0.998855	0.101074	-0.0113376	0.990954
CMC2	0.105696	1.11148	0.187766	0.562916	0.573492
CMKLR1	-0.0710354	0.931429	0.164161	-0.432718	0.665219
CMTM1	0.123321	1.13125	0.13743	0.897335	0.36954
CMTM2	-0.0257317	0.974597	0.0810881	-0.317331	0.750993
CMTM3	-0.16838	0.845033	0.203026	-0.82935	0.406907
CMTM4	0.113702	1.12042	0.196927	0.577382	0.563682
CNIH4	0.174558	1.19072	0.278806	0.626089	0.531256
CNOT3	-0.181531	0.833992	0.307408	-0.590523	0.55484
CNPY1	-0.0260907	0.974247	0.0940716	-0.277349	0.781512
CNPY2	0.0605658	1.06244	0.222303	0.272447	0.785278
CNPY3	0.404605	1.49871	0.312108	1.29636	0.19485
CNPY4	-0.309723	0.73365	0.296471	-1.0447	0.296163
CNTF	-0.147558	0.862812	0.224747	-0.656554	0.511468
CNTFR	0.0526481	1.05406	0.116873	0.450471	0.652371
COL11A1	0.0244586	1.02476	0.0718374	0.340471	0.733501
COL11A2	0.00174366	1.00175	0.0756819	0.0230393	0.981619
COL17A1	0.00788701	1.00792	0.05583	0.141268	0.887658
COL18A1	0.27025	1.31029	0.214091	1.26231	0.206836
COL1A1	0.0584848	1.06023	0.08604	0.67974	0.496669
COL1A2	0.0650167	1.06718	0.0874197	0.74373	0.45704
COL27A1	-0.124661	0.882796	0.132666	-0.939663	0.347391
COL2A1	0.137447	1.14734	0.0668989	2.05455	0.0399223
COL3A1	0.048752	1.04996	0.0943486	0.516722	0.60535
COL4A2	0.409623	1.50625	0.169887	2.41115	0.0159024
COL4A3	-0.0610986	0.94073	0.0967975	-0.631201	0.527909
COL4A4	-0.0413046	0.959537	0.0945603	-0.436807	0.662251
COL4A5	-0.243987	0.783498	0.112975	-2.15965	0.0307999
COL4A6	-0.137247	0.871755	0.0870017	-1.57752	0.114677
COL5A1	0.104133	1.10975	0.119605	0.870639	0.383951
COL5A2	-0.000430662	0.999569	0.117158	-0.00367592	0.997067
COL6A6	-0.0443088	0.956659	0.0689849	-0.642297	0.520681
COL9A3	0.0293828	1.02982	0.0582895	0.504085	0.614202
COMMD4	-0.603314	0.546996	0.334667	-1.80273	0.0714304
COMP	-0.00152532	0.998476	0.0679869	-0.0224355	0.982101
COPS5	-0.561486	0.570361	0.3128	-1.79503	0.0726486
COX5A	0.048276	1.04946	0.200555	0.240712	0.809778
COX7B	0.0447413	1.04576	0.172455	0.259438	0.795297
CP	0.174063	1.19013	0.0736052	2.36482	0.0180388
CPT1A	-0.185169	0.830964	0.184581	-1.00318	0.315772
CPT1B	-0.23982	0.78677	0.211726	-1.13269	0.257345
CPT1C	-0.145391	0.864684	0.155238	-0.936569	0.34898
CPT2	-0.208447	0.811844	0.275961	-0.755349	0.450039
CRADD	0.0271658	1.02754	0.261752	0.103785	0.91734
CREB1	-0.00342362	0.996582	0.349702	-0.00979011	0.992189
CREB3L1	0.0593643	1.06116	0.116102	0.511309	0.609135
CREB3L3	0.0493473	1.05059	0.0442703	1.11468	0.264986
CREB3L4	-0.155485	0.856	0.136072	-1.14267	0.253177
CREB5	0.121334	1.129	0.11239	1.07958	0.280329
CREBBP	-0.440868	0.643478	0.330331	-1.33463	0.181999
CRK	0.152374	1.1646	0.362196	0.420693	0.673979
CRLF2	-0.0449918	0.956005	0.107205	-0.41968	0.674719
CRLS1	0.13876	1.14885	0.257202	0.5395	0.589542
CRP	0.100915	1.10618	0.0662232	1.52386	0.127543
CRTAC1	0.0625881	1.06459	0.0790662	0.791592	0.428599
CRTC2	-0.141834	0.867766	0.275013	-0.515735	0.60604
CRY1	-0.0405764	0.960236	0.257975	-0.157288	0.875018
CRYAA	0.0770227	1.08007	0.0911829	0.844705	0.398275
CRYAB	0.0768499	1.07988	0.168594	0.455829	0.648513
CSDE1	0.152942	1.16526	0.219779	0.695888	0.486499
CSF1	0.166478	1.18114	0.134379	1.23887	0.215393
CSF1R	0.0487862	1.05	0.202844	0.240512	0.809934
CSF2	-0.00232635	0.997676	0.0857993	-0.0271139	0.978369
CSF3	-0.018321	0.981846	0.0949836	-0.192886	0.847048
CSF3R	0.0279254	1.02832	0.13569	0.205803	0.836945
CSNK1A1	0.238699	1.2696	0.237841	1.00361	0.315566
CSNK1E	0.0901516	1.09434	0.149383	0.603494	0.54618
CSNK2A1	0.649158	1.91393	0.236514	2.74469	0.00605687
CSNK2B	-0.342379	0.710079	0.24042	-1.42408	0.154422
CST6	-0.101908	0.903112	0.0739948	-1.37724	0.168439
CSTB	-0.00337415	0.996632	0.218427	-0.0154475	0.987675
CTGF	-0.129454	0.878575	0.115368	-1.1221	0.26182
CTLA4	-0.0305858	0.969877	0.0908345	-0.33672	0.736328
CTNNA1	0.00934744	1.00939	0.212529	0.0439819	0.964919
CTNNB1	-0.0772561	0.925653	0.207713	-0.371937	0.70994
CTNNBIP1	-0.322304	0.724478	0.252553	-1.27619	0.20189
CTNND2	0.05584	1.05743	0.113582	0.491628	0.622983
CTPS1	0.348125	1.41641	0.279011	1.24771	0.212137
CTSA	-0.0821734	0.921112	0.117557	-0.69901	0.484546
CTSB	0.171267	1.18681	0.198551	0.862584	0.388366
CTSC	-0.00227704	0.997726	0.185807	-0.0122549	0.990222
CTSD	0.0590799	1.06086	0.153841	0.384033	0.700954
CTSH	-0.0971226	0.907445	0.184977	-0.525053	0.599546
CTSL	0.363993	1.43906	0.168551	2.15954	0.0308083
CTSS	0.0965423	1.10136	0.162591	0.593775	0.552662
CTSV	0.225445	1.25288	0.163071	1.3825	0.166819
CUL2	0.349449	1.41829	0.265201	1.31768	0.187612
CUL3	-0.00622575	0.993794	0.290719	-0.021415	0.982915
CX3CL1	0.0678381	1.07019	0.135165	0.501892	0.615743
CX3CR1	-0.238699	0.787652	0.127449	-1.87289	0.0610834
CXADR	0.105619	1.1114	0.0937579	1.12651	0.259952
CXCL1	0.138029	1.14801	0.102559	1.34586	0.178349
CXCL10	-0.0042886	0.995721	0.113249	-0.0378688	0.969792
CXCL11	0.0481628	1.04934	0.123585	0.389714	0.696748
CXCL12	0.0193215	1.01951	0.143075	0.135045	0.892577
CXCL13	0.0462123	1.0473	0.0675486	0.684133	0.493891
CXCL14	-0.0856331	0.917931	0.0686788	-1.24686	0.212448
CXCL16	0.00828237	1.00832	0.222408	0.0372396	0.970294
CXCL2	0.359066	1.43199	0.122725	2.92579	0.00343588
CXCL3	0.143493	1.1543	0.137462	1.04387	0.296545
CXCL5	0.22132	1.24772	0.127865	1.73089	0.0834711
CXCL6	0.0801249	1.08342	0.0946639	0.846415	0.397321
CXCL8	0.129515	1.13828	0.131089	0.987996	0.323155
CXCL9	0.0185181	1.01869	0.0694284	0.266722	0.789683
CXCR1	9.13e-05	1.00009	0.0871328	0.00104811	0.999164
CXCR2	0.0266812	1.02704	0.104195	0.25607	0.797897
CXCR3	-0.118525	0.888229	0.0907799	-1.30564	0.191676
CXCR4	0.116215	1.12324	0.141014	0.824135	0.409863
CXCR5	-0.0586856	0.943003	0.0829963	-0.707088	0.479512
CXCR6	-0.0473208	0.953781	0.128134	-0.369307	0.711899
CXXC4	-0.0184878	0.981682	0.133814	-0.13816	0.890114
CXXC5	0.225014	1.25234	0.167423	1.34398	0.178954
CYBA	0.119693	1.12715	0.16616	0.72035	0.47131
CYBB	-0.0748888	0.927847	0.146276	-0.51197	0.608672
CYCS	0.0556652	1.05724	0.150075	0.370916	0.7107
CYLD	-0.140337	0.869066	0.228933	-0.613004	0.539874
CYP19A1	0.0752258	1.07813	0.105191	0.715138	0.474524
CYP1A1	-0.0408163	0.960005	0.0981803	-0.415728	0.677609
CYP1A2	0.0463484	1.04744	0.0706776	0.655772	0.511971
CYP1B1	0.227524	1.25549	0.126807	1.79426	0.0727711
CYP2A6	0.049597	1.05085	0.0532515	0.931373	0.351661
CYP2B6	-0.0840982	0.919341	0.0602762	-1.39521	0.162951
CYP2C19	0.0916822	1.09602	0.0828667	1.10638	0.268561
CYP2C8	0.138969	1.14909	0.0846809	1.64109	0.100778
CYP2C9	0.147646	1.1591	0.0641023	2.30329	0.0212627
CYP2D6	-0.127775	0.880051	0.171179	-0.746441	0.455401
CYP2U1	0.130731	1.13966	0.200333	0.652566	0.514036
CYP3A4	0.157338	1.17039	0.0849623	1.85185	0.0640471
CYP3A5	0.0779828	1.0811	0.0774169	1.00731	0.313786
CYP4A22	0.0490083	1.05023	0.0491661	0.99679	0.318867
CYP4V2	-0.045202	0.955804	0.216816	-0.208481	0.834854
CYP7A1	0.0219016	1.02214	0.0476063	0.460057	0.645476
CYR61	-0.116014	0.890463	0.138839	-0.835601	0.403379
DAAM1	0.27688	1.31901	0.210724	1.31395	0.188864
DAB2	0.108953	1.11511	0.239014	0.455845	0.648502
DAB2IP	0.122229	1.13001	0.225114	0.542964	0.587155
DACH1	0.0612964	1.06321	0.0962132	0.637089	0.524067
DAPK1	0.357636	1.42994	0.190909	1.87333	0.061023
DAPL1	-0.0539623	0.947468	0.0762882	-0.707348	0.47935
DAXX	-0.0264339	0.973912	0.217986	-0.121264	0.903482
DBI	0.0687828	1.0712	0.160244	0.429237	0.66775
DCK	-0.142801	0.866927	0.160569	-0.889339	0.373821
DDB2	-0.0892462	0.91462	0.166206	-0.536961	0.591294
DDIT3	-0.000396946	0.999603	0.247286	-0.00160521	0.998719
DDIT4	0.0766232	1.07964	0.185232	0.41366	0.679123
DDR1	-0.056504	0.945063	0.166922	-0.338506	0.734982
DDX10	0.130675	1.1396	0.134594	0.97088	0.331608
DDX17	-0.29517	0.744405	0.204846	-1.44093	0.149603
DDX39B	-0.134724	0.873957	0.12924	-1.04243	0.29721
DDX5	0.135956	1.14563	0.159805	0.850763	0.394901
DDX58	0.171093	1.1866	0.11895	1.43836	0.150333
DDX59	0.150966	1.16296	0.296082	0.509881	0.610135
DEFB1	0.101042	1.10632	0.1105	0.914411	0.360501
DEGS1	0.12618	1.13449	0.164025	0.769274	0.441731
DENND4A	0.10452	1.11018	0.113786	0.918572	0.35832
DEPDC1	0.0191898	1.01938	0.0892748	0.214952	0.829805
DES	-0.0563379	0.94522	0.049825	-1.13072	0.258175
DESI1	-0.188585	0.82813	0.304459	-0.61941	0.535646
DFFA	-0.103048	0.902084	0.129857	-0.793549	0.427458
DHCR24	-0.104638	0.90065	0.133071	-0.786335	0.431671
DHH	-0.0512576	0.950034	0.0973016	-0.526791	0.598339
DHX58	-0.456556	0.633462	0.211594	-2.1577	0.0309511
DIABLO	0.438855	1.55093	0.33256	1.31963	0.186959
DIAPH3	0.292802	1.34018	0.173253	1.69003	0.0910223
DICER1	-0.234404	0.791042	0.20695	-1.13266	0.257358
DISP1	-0.0359607	0.964678	0.145949	-0.246393	0.805378
DISP2	0.0389115	1.03968	0.11288	0.344714	0.730309
DKC1	0.342802	1.40889	0.271222	1.26391	0.206261
DKK1	-0.00480322	0.995208	0.0752035	-0.0638697	0.949074
DKK2	0.00239426	1.0024	0.0906911	0.0264001	0.978938
DKK3	-0.0549785	0.946505	0.165212	-0.332775	0.739304
DKK4	-0.0410484	0.959783	0.0858919	-0.477908	0.632715
DLC1	-0.235458	0.790209	0.206287	-1.14141	0.253698
DLGAP5	0.424224	1.5284	0.193553	2.19177	0.0283959
DLK1	0.0185801	1.01875	0.0712694	0.260702	0.794322
DLL1	0.0197815	1.01998	0.135831	0.145633	0.884211
DLL3	-0.0612216	0.940615	0.0760723	-0.804782	0.420946
DLL4	-0.190879	0.826233	0.181864	-1.04957	0.293918
DMC1	-0.304872	0.737218	0.115848	-2.63166	0.00849687
DMD	0.047086	1.04821	0.135866	0.346563	0.72892
DNAJA1	0.647761	1.91126	0.240186	2.69692	0.00699847
DNAJA2	0.157941	1.1711	0.27454	0.575296	0.565091
DNAJA3	-0.0700235	0.932372	0.228129	-0.306947	0.758883
DNAJA4	0.233196	1.26263	0.141047	1.65332	0.0982656
DNAJB1	0.257994	1.29433	0.220561	1.16972	0.242115
DNAJB11	0.132205	1.14134	0.267976	0.493347	0.621767
DNAJB12	0.0906371	1.09487	0.4154	0.218192	0.827279
DNAJB13	0.0399489	1.04076	0.121866	0.327809	0.743056
DNAJB14	-0.893573	0.409191	0.343496	-2.60141	0.00928425
DNAJB2	0.270074	1.31006	0.302658	0.892341	0.37221
DNAJB5	-0.00992868	0.99012	0.167347	-0.0593298	0.952689
DNAJB6	0.0999007	1.10506	0.163892	0.609553	0.542158
DNAJB7	-0.0955657	0.908859	0.109922	-0.869394	0.384631
DNAJB8	0.0216837	1.02192	0.069863	0.310375	0.756276
DNAJB9	-0.482534	0.617217	0.273571	-1.76383	0.0777601
DNAJC1	0.190723	1.21012	0.140339	1.35901	0.174143
DNAJC10	0.00594218	1.00596	0.183122	0.0324492	0.974114
DNAJC11	0.48008	1.6162	0.377157	1.27289	0.203057
DNAJC12	-0.075601	0.927186	0.0876454	-0.862578	0.38837
DNAJC13	0.0651496	1.06732	0.21181	0.307584	0.758399
DNAJC14	-0.118581	0.88818	0.411922	-0.287872	0.773444
DNAJC15	0.0116868	1.01176	0.171086	0.0683096	0.945539
DNAJC16	0.037376	1.03808	0.185568	0.201414	0.840375
DNAJC17	-0.600461	0.548558	0.424178	-1.41559	0.156897
DNAJC18	0.0299217	1.03037	0.254176	0.11772	0.906289
DNAJC21	0.213386	1.23786	0.230915	0.924089	0.35544
DNAJC22	0.00451259	1.00452	0.115597	0.0390371	0.968861
DNAJC3	0.0410014	1.04185	0.190697	0.215009	0.829761
DNAJC4	-0.543305	0.580825	0.273913	-1.9835	0.0473121
DNAJC5	-0.11837	0.888367	0.229246	-0.516345	0.605614
DNAJC5B	-0.0166638	0.983474	0.113248	-0.147145	0.883018
DNAJC5G	0.0846427	1.08833	0.0998302	0.847867	0.396512
DNAJC6	0.115249	1.12215	0.111325	1.03525	0.300553
DNAJC7	-0.685823	0.503675	0.321719	-2.13175	0.0330278
DNAJC8	0.10902	1.11518	0.361526	0.301554	0.762992
DNAJC9	0.642232	1.90072	0.314713	2.04069	0.0412816
DNMT1	0.0464731	1.04757	0.25048	0.185536	0.852808
DNMT3A	0.604823	1.83093	0.292318	2.06906	0.0385406
DNTT	-0.00419286	0.995816	0.0515289	-0.0813691	0.935148
DPPA2	0.0865071	1.09036	0.12459	0.694333	0.487473
DPPA3	0.103098	1.1086	0.116562	0.884488	0.376433
DPPA4	0.0131954	1.01328	0.14864	0.0887743	0.929261
DPPA5	0.0187791	1.01896	0.109246	0.171898	0.863518
DPYSL4	0.020201	1.02041	0.104641	0.19305	0.84692
DSC2	-0.149151	0.861439	0.159917	-0.932682	0.350984
DSG3	0.0219244	1.02217	0.114205	0.191974	0.847763
DSP	-0.00646568	0.993555	0.106321	-0.0608127	0.951508
DST	0.237439	1.268	0.20894	1.1364	0.255789
DTX1	0.00177971	1.00178	0.141702	0.0125595	0.989979
DTX3	-0.200634	0.818212	0.236442	-0.848552	0.396131
DTX4	0.0080714	1.0081	0.166831	0.0483807	0.961413
DUSP1	-0.0273868	0.972985	0.142869	-0.191691	0.847984
DUSP10	0.276155	1.31805	0.196453	1.40571	0.159811
DUSP2	0.136915	1.14673	0.136173	1.00544	0.314683
DUSP4	-0.0858306	0.91775	0.109254	-0.785607	0.432098
DUSP5	-0.0911873	0.912847	0.150726	-0.604989	0.545186
DUSP6	0.0647063	1.06685	0.242766	0.266538	0.789825
DUSP8	-0.0197662	0.980428	0.188673	-0.104764	0.916563
DVL1	-0.101465	0.903513	0.246346	-0.411879	0.680428
DVL2	-0.786823	0.455289	0.351972	-2.23547	0.0253864
E2F1	0.100789	1.10604	0.187139	0.538577	0.590179
E2F3	-0.0463438	0.954714	0.326765	-0.141826	0.887217
E2F5	0.123962	1.13197	0.208538	0.594431	0.552224
EAF2	0.0227453	1.02301	0.166424	0.136671	0.891291
EBAG9	0.472471	1.60395	0.227845	2.07365	0.0381121
EBF4	0.163523	1.17765	0.129133	1.26631	0.205402
ECI2	-0.299783	0.740979	0.221284	-1.35475	0.175498
ECT2	0.275257	1.31687	0.207536	1.32631	0.184738
EDA2R	-0.0764235	0.926424	0.130805	-0.584253	0.55905
EDIL3	-0.0624317	0.939477	0.0765649	-0.815408	0.414839
EDN1	-0.0714648	0.931029	0.177161	-0.403389	0.686662
EEF1G	-0.16136	0.850985	0.14972	-1.07775	0.281146
EEF2K	-0.644706	0.524817	0.330965	-1.94796	0.0514196
EFNA1	-0.126493	0.88118	0.195101	-0.648347	0.516761
EFNA2	0.0387169	1.03948	0.0620252	0.624212	0.532488
EFNA3	-0.106703	0.898793	0.143957	-0.741212	0.458565
EFNA5	0.0870269	1.09093	0.0890512	0.977268	0.328436
EFNB1	0.0481878	1.04937	0.197469	0.244027	0.80721
EFNB2	0.223821	1.25085	0.160393	1.39545	0.16288
EGF	-0.118549	0.888208	0.135418	-0.875428	0.381341
EGFR	0.0308383	1.03132	0.147531	0.209029	0.834425
EGLN1	-0.0148357	0.985274	0.128335	-0.115601	0.907968
EGLN2	-0.149309	0.861303	0.0972017	-1.53608	0.124519
EGR1	0.0971344	1.10201	0.121367	0.800339	0.423515
EGR3	-0.113721	0.892507	0.10425	-1.09084	0.275343
EI24	0.143862	1.15472	0.28289	0.508543	0.611073
EIF2AK2	0.406601	1.50171	0.221107	1.83893	0.0659253
EIF4A1	0.299565	1.34927	0.243902	1.22821	0.219366
EIF4B	-0.169004	0.844505	0.167595	-1.00841	0.313259
EIF4E	-0.00434955	0.99566	0.238685	-0.018223	0.985461
EIF4EBP1	0.171624	1.18723	0.134908	1.27216	0.203317
EIF4G1	0.092789	1.09723	0.217886	0.425861	0.670209
EIF5B	0.416708	1.51696	0.373799	1.11479	0.26494
EIF6	0.344326	1.41104	0.233375	1.47542	0.140099
ELAVL1	0.020208	1.02041	0.2534	0.0797475	0.936438
ELK1	0.469137	1.59861	0.374633	1.25226	0.210477
ELL2	0.145469	1.15658	0.190574	0.76332	0.445273
ELMO1	-0.0284237	0.971976	0.184414	-0.15413	0.877507
EML4	0.212819	1.23716	0.236485	0.899925	0.36816
EMP1	-0.000557303	0.999443	0.130269	-0.00427809	0.996587
EMP3	-0.159862	0.852261	0.185881	-0.860023	0.389776
EN2	-0.0144888	0.985616	0.0890042	-0.162788	0.870685
ENDOD1	-0.464884	0.628208	0.21627	-2.14955	0.031591
ENDOG	-0.297815	0.742439	0.206478	-1.44235	0.149202
ENG	0.442686	1.55688	0.254209	1.74143	0.0816088
ENO1	0.161169	1.17488	0.187123	0.861302	0.389072
ENTPD1	0.0141977	1.0143	0.224321	0.0632918	0.949534
EOMES	-0.057423	0.944195	0.0831136	-0.690898	0.48963
EP300	-0.313272	0.731051	0.212102	-1.47698	0.13968
EPCAM	0.11408	1.12084	0.136162	0.83783	0.402126
EPGN	0.0718435	1.07449	0.0825754	0.870035	0.384281
EPHA2	0.11125	1.11767	0.16753	0.664061	0.506651
EPHB4	0.208222	1.23149	0.199001	1.04634	0.295406
EPO	0.0715264	1.07415	0.116473	0.6141	0.539149
EPOR	-0.0255922	0.974733	0.153082	-0.16718	0.867229
EPS8	0.381783	1.46489	0.214447	1.78032	0.0750243
ER.013	-0.049164	0.952025	0.0504314	-0.974867	0.329626
ER.028	-0.0916897	0.912388	0.0590528	-1.55267	0.120501
ER.067	0.00469043	1.0047	0.0520384	0.090134	0.928181
ER.099	0.0128681	1.01295	0.0533927	0.241009	0.809548
ER.109	-0.00212213	0.99788	0.0535862	-0.0396021	0.96841
ER.120	0.0760196	1.07898	0.0484277	1.56976	0.116472
ER.147	0.0254851	1.02581	0.051062	0.499102	0.617708
ER.154	-0.00198688	0.998015	0.0523985	-0.0379186	0.969753
ER.160	0.0193146	1.0195	0.0528684	0.365333	0.714863
ER.171	-0.00236192	0.997641	0.0512942	-0.0460466	0.963273
ERBB2	-0.225024	0.798497	0.148193	-1.51845	0.128901
ERBB3	-0.346185	0.707382	0.187045	-1.85081	0.0641966
ERBB4	-0.150628	0.860168	0.100542	-1.49816	0.134093
ERCC1	-0.322001	0.724698	0.27365	-1.17669	0.239321
ERCC2	-0.490376	0.612396	0.362057	-1.35441	0.175604
ERCC3	0.504977	1.65695	0.445755	1.13286	0.257274
ERCC4	-0.176762	0.837979	0.296059	-0.597049	0.550474
ERCC5	0.282981	1.32708	0.254959	1.10991	0.267038
ERCC6	0.181324	1.1988	0.173959	1.04234	0.297255
ERCC8	-0.127217	0.880543	0.356302	-0.357047	0.721057
EREG	0.0718462	1.07449	0.112906	0.636335	0.524558
ERG	0.316958	1.37295	0.213977	1.48128	0.138533
ERO1L	0.177803	1.19459	0.2598	0.684384	0.493733
ERRFI1	0.125319	1.13351	0.145489	0.861366	0.389037
ESM1	0.00951242	1.00956	0.120876	0.0786954	0.937275
ESR1	0.0225843	1.02284	0.0968923	0.233086	0.815694
ESR2	-0.0276316	0.972747	0.0865512	-0.319251	0.749536
ESRRB	-0.0546208	0.946844	0.0898711	-0.607769	0.543341
ETFA	-0.170348	0.843371	0.223044	-0.763742	0.445021
ETS1	-0.284031	0.752744	0.217116	-1.3082	0.190806
ETS2	0.0727557	1.07547	0.233497	0.311592	0.755351
ETV1	0.0837629	1.08737	0.19425	0.431211	0.666315
ETV2	-0.0407645	0.960055	0.0935718	-0.43565	0.663091
ETV4	-0.0396789	0.961098	0.131501	-0.301738	0.762851
ETV5	0.0935097	1.09802	0.241817	0.386696	0.698981
ETV7	-0.140462	0.868957	0.120212	-1.16846	0.242623
EVL	-0.0274793	0.972895	0.101211	-0.271504	0.786003
EXO1	0.203453	1.22563	0.125328	1.62336	0.104512
EXOC3	-0.389599	0.677328	0.282544	-1.3789	0.167927
EXOSC8	-0.0244775	0.97582	0.0940198	-0.260344	0.794598
EXT1	0.422372	1.52558	0.219047	1.92822	0.0538273
EYA1	0.0394507	1.04024	0.0895789	0.440402	0.659646
EZH2	0.322623	1.38074	0.243438	1.32528	0.18508
EZR	-0.116106	0.890381	0.203326	-0.571034	0.567976
F10	-0.0356012	0.965025	0.102459	-0.347469	0.728239
F11R	-0.0692191	0.933122	0.153624	-0.450574	0.652297
F2	0.0787097	1.08189	0.0458013	1.7185	0.085705
F2R	-0.0163973	0.983736	0.190187	-0.0862167	0.931294
F3	-0.162199	0.850272	0.15778	-1.02801	0.303947
F8	0.197821	1.21874	0.166142	1.19067	0.233781
FABP1	0.0613611	1.06328	0.035487	1.72912	0.0837882
FABP4	-0.0817172	0.921533	0.0696762	-1.17281	0.240871
FABP7	-0.00530645	0.994708	0.100127	-0.0529973	0.957734
FADD	0.344279	1.41097	0.159592	2.15724	0.0309866
FAF1	-0.277387	0.757762	0.338762	-0.818823	0.412887
FAM105A	0.0937754	1.09831	0.159312	0.588628	0.556111
FAM117B	-0.0108255	0.989233	0.2594	-0.0417331	0.966711
FAM133A	0.0486378	1.04984	0.110234	0.441223	0.659052
FAM162A	-0.350652	0.704229	0.256555	-1.36677	0.171698
FAM213A	-0.118503	0.888249	0.191856	-0.617666	0.536796
FAM64A	0.315833	1.3714	0.180824	1.74663	0.080701
FAM83B	0.0968566	1.1017	0.119519	0.810389	0.417717
FANCA	0.344211	1.41088	0.165245	2.08303	0.0372481
FANCB	0.216862	1.24217	0.215354	1.007	0.313934
FANCC	-0.0699729	0.932419	0.168783	-0.414573	0.678454
FANCE	-0.27379	0.760492	0.158925	-1.72276	0.0849311
FANCF	-0.317073	0.728278	0.246839	-1.28454	0.198955
FANCG	0.336227	1.39966	0.224852	1.49532	0.13483
FANCL	-0.2145	0.806945	0.248199	-0.864225	0.387464
FAS	-0.0924846	0.911663	0.154873	-0.597165	0.550397
FASLG	0.0609301	1.06282	0.145143	0.419794	0.674636
FASN	-0.0619933	0.939889	0.114893	-0.539573	0.589491
FAT4	-0.0885063	0.915297	0.160429	-0.551687	0.581163
FBN1	0.00814884	1.00818	0.123361	0.0660568	0.947333
FBP1	-0.145707	0.864411	0.157945	-0.922522	0.356256
FBXO5	0.685897	1.98555	0.234149	2.92933	0.00339699
FBXW11	0.0815741	1.08499	0.257189	0.317176	0.75111
FBXW7	0.189314	1.20842	0.20872	0.907022	0.364395
FCER2	-0.0901611	0.913784	0.072847	-1.23768	0.215836
FCGR1A	0.00860396	1.00864	0.133869	0.0642716	0.948754
FCGR1B	0.00607836	1.0061	0.0985068	0.061705	0.950798
FEM1B	-0.235355	0.79029	0.302048	-0.779197	0.435864
FEN1	-0.0907623	0.913235	0.220208	-0.412167	0.680217
FES	0.0299333	1.03039	0.16138	0.185484	0.852849
FGF1	0.103462	1.109	0.140862	0.73449	0.46265
FGF10	-0.0932178	0.910995	0.0472336	-1.97355	0.0484332
FGF11	-0.0989013	0.905832	0.137173	-0.720995	0.470912
FGF12	0.192323	1.21206	0.110308	1.74351	0.0812447
FGF13	-0.195936	0.822065	0.16104	-1.21669	0.223723
FGF14	0.0631996	1.06524	0.120897	0.522757	0.601144
FGF16	-0.0220992	0.978143	0.106136	-0.208215	0.835061
FGF17	-0.0166435	0.983494	0.0804297	-0.206932	0.836063
FGF18	-0.000998776	0.999002	0.154383	-0.00646948	0.994838
FGF19	0.0466264	1.04773	0.0811475	0.574588	0.56557
FGF2	0.0233363	1.02361	0.141603	0.164801	0.869101
FGF20	-0.0568321	0.944753	0.0641323	-0.88617	0.375526
FGF21	-0.000218912	0.999781	0.0916418	-0.00238878	0.998094
FGF22	-0.107898	0.89772	0.112692	-0.95746	0.338335
FGF23	-0.01953	0.980659	0.0982583	-0.198762	0.842449
FGF3	0.0279881	1.02838	0.0725554	0.385748	0.699684
FGF4	-0.0220597	0.978182	0.0657493	-0.335513	0.737238
FGF5	-0.0286749	0.971732	0.0523598	-0.547651	0.583932
FGF6	-0.0424879	0.958402	0.0966279	-0.439707	0.660149
FGF7	0.0534239	1.05488	0.131116	0.407455	0.683674
FGF8	0.00982891	1.00988	0.0891491	0.110252	0.912209
FGF9	-0.0621383	0.939753	0.115155	-0.539607	0.589468
FGFBP1	-0.034182	0.966396	0.0918653	-0.372089	0.709827
FGFR1	0.146512	1.15779	0.108829	1.34626	0.178219
FGFR1OP	0.156393	1.16929	0.126198	1.23927	0.215244
FGFR2	-0.11932	0.887524	0.121829	-0.97941	0.327378
FGFR3	0.15339	1.16578	0.126009	1.21729	0.223492
FGFR4	0.00835598	1.00839	0.0955355	0.0874646	0.930302
FGFRL1	-0.164509	0.84831	0.186564	-0.881781	0.377895
FGL2	0.123094	1.13099	0.123601	0.995896	0.319301
FHIT	-0.345797	0.707656	0.157	-2.20253	0.0276278
FIGF	-0.0196805	0.980512	0.0488705	-0.402707	0.687164
FKBP1A	0.852322	2.34509	0.273732	3.11371	0.00184753
FKBP5	0.40251	1.49557	0.158309	2.54256	0.0110043
FKBP8	-0.106062	0.899369	0.22106	-0.479789	0.631378
FLII	0.063475	1.06553	0.222522	0.285252	0.775451
FLJ10474	-0.0248969	0.975411	0.116808	-0.213143	0.831215
FLNA	0.0602806	1.06213	0.170515	0.353521	0.723698
FLNC	-0.159123	0.852891	0.119816	-1.32807	0.184156
FLOT2	-0.240217	0.786457	0.218292	-1.10044	0.271141
FLRT1	-0.037579	0.963118	0.0895091	-0.419834	0.674607
FLRT2	-0.157285	0.85446	0.129034	-1.21895	0.222865
FLRT3	0.0423442	1.04325	0.103501	0.409119	0.682453
FLT1	0.184039	1.20206	0.183335	1.00384	0.315455
FLT3	-0.0895422	0.91435	0.0981966	-0.911867	0.361839
FLT3LG	-0.126323	0.88133	0.20473	-0.617021	0.537221
FLT4	-0.0158097	0.984315	0.139953	-0.112964	0.910059
FMO3	0.149767	1.16156	0.110091	1.36039	0.173707
FMO5	-0.101493	0.903488	0.101205	-1.00285	0.315934
FN1	0.115211	1.12211	0.0919629	1.2528	0.210279
FOS	0.00875917	1.0088	0.0953828	0.0918317	0.926832
FOSL1	0.03362	1.03419	0.21655	0.155253	0.876622
FOXA1	-0.0474796	0.95363	0.116278	-0.408327	0.683034
FOXA2	0.0312791	1.03177	0.0555445	0.563136	0.573342
FOXC1	0.00332354	1.00333	0.0998576	0.0332828	0.973449
FOXC2	0.0264982	1.02685	0.0885752	0.29916	0.764818
FOXD3	-0.108403	0.897266	0.0822229	-1.31841	0.187367
FOXE1	0.00495022	1.00496	0.0971391	0.0509601	0.959357
FOXI1	-0.0656643	0.936445	0.10346	-0.634684	0.525635
FOXL2	0.00391232	1.00392	0.0756205	0.0517363	0.958739
FOXO1	-0.211558	0.809322	0.197594	-1.07067	0.284318
FOXO3	0.496331	1.64268	0.246059	2.01712	0.0436828
FOXO4	-0.716492	0.488463	0.260826	-2.74702	0.006014
FOXP1	-0.439268	0.644508	0.242672	-1.81013	0.0702756
FOXP3	-0.0176899	0.982466	0.0848	-0.208607	0.834755
FOXRED1	-0.561631	0.570278	0.343451	-1.63526	0.101995
FPR1	0.221755	1.24827	0.148883	1.48945	0.136368
FRMD6	-0.0888169	0.915013	0.170106	-0.522128	0.601581
FRS2	0.155779	1.16857	0.184981	0.842136	0.399712
FRS3	-0.147102	0.863206	0.16329	-0.900865	0.36766
FRZB	-0.166988	0.84621	0.128449	-1.30003	0.193591
FST	0.0403369	1.04116	0.0900866	0.447756	0.654329
FTH1	0.109255	1.11545	0.130631	0.836368	0.402948
FUBP1	0.072169	1.07484	0.232491	0.310416	0.756245
FUS	0.0758278	1.07878	0.197333	0.384263	0.700783
FUT8	-0.151812	0.85915	0.162441	-0.934568	0.350011
FYN	0.0697637	1.07225	0.164132	0.425046	0.670803
FZD1	-0.148451	0.862042	0.18386	-0.807417	0.419426
FZD10	0.0388507	1.03962	0.0992588	0.391408	0.695496
FZD2	0.115839	1.12281	0.238686	0.485317	0.627452
FZD3	0.294051	1.34185	0.19337	1.52067	0.128343
FZD4	-0.266666	0.765929	0.213379	-1.24973	0.211398
FZD5	0.118196	1.12546	0.129203	0.914805	0.360294
FZD6	0.250582	1.28477	0.17136	1.46231	0.143656
FZD7	-0.156275	0.855324	0.18272	-0.855268	0.392403
FZD8	-0.156917	0.854775	0.126429	-1.24115	0.214552
FZD9	-0.0458594	0.955176	0.0723435	-0.633911	0.526139
GAA	-0.353438	0.70227	0.22498	-1.57098	0.116188
GAB1	-0.199298	0.819306	0.230808	-0.863482	0.387873
GABBR2	0.00377836	1.00379	0.0913565	0.0413584	0.96701
GADD45A	0.277826	1.32026	0.188296	1.47547	0.140086
GADD45B	0.0562934	1.05791	0.178255	0.315803	0.752152
GADD45G	0.188989	1.20803	0.173428	1.08972	0.275835
GAL	0.0838337	1.08745	0.108422	0.773216	0.439395
GALNT3	0.317775	1.37407	0.118558	2.68034	0.00735483
GALNT5	-0.0511433	0.950143	0.101288	-0.504931	0.613608
GAMT	-0.100952	0.903976	0.20482	-0.492882	0.622096
GAPDH	0.234024	1.26368	0.156742	1.49305	0.135423
GAS1	-0.0175231	0.98263	0.128214	-0.13667	0.891291
GAS6	0.0138096	1.01391	0.170256	0.0811109	0.935354
GATA1	-0.00869306	0.991345	0.0763366	-0.113878	0.909334
GATA2	0.106661	1.11256	0.113933	0.936172	0.349185
GATA3	-0.197034	0.821162	0.11163	-1.76507	0.0775517
GATA4	-0.0350579	0.96555	0.0676441	-0.51827	0.60427
GATA5	-0.0622988	0.939602	0.0890341	-0.699718	0.484104
GATA6	0.0645083	1.06663	0.126915	0.508278	0.611258
GBE1	0.0663152	1.06856	0.199267	0.332796	0.739288
GBP1	-0.0209501	0.979268	0.13184	-0.158906	0.873743
GBP2	-0.10011	0.904738	0.167212	-0.5987	0.549373
GBP7	0.0990235	1.10409	0.106696	0.928094	0.353359
GCLC	-0.213229	0.807971	0.188711	-1.12992	0.25851
GCLM	0.237324	1.26785	0.182522	1.30024	0.193517
GDAP1	0.0326603	1.0332	0.146781	0.22251	0.823917
GDF3	-0.0267851	0.97357	0.0964096	-0.277826	0.781146
GDF6	-0.0613983	0.940449	0.0898142	-0.683614	0.494219
GEMIN2	0.0491467	1.05037	0.326142	0.150691	0.880219
GFAP	-0.044984	0.956013	0.0767984	-0.585741	0.55805
GFRA1	0.0268144	1.02718	0.0802709	0.334048	0.738343
GGH	0.521298	1.68421	0.146926	3.54804	0.000388112
GHR	0.225861	1.2534	0.158774	1.42254	0.15487
GJA1	-0.0744844	0.928222	0.0925068	-0.805177	0.420717
GLI1	-0.0271124	0.973252	0.11319	-0.239531	0.810694
GLI2	0.0618059	1.06376	0.190555	0.324347	0.745676
GLI3	0.0577913	1.05949	0.099481	0.580927	0.561289
GLIS3	0.249352	1.28319	0.149511	1.66778	0.0953589
GLUD1	-0.098281	0.906394	0.283087	-0.347176	0.728459
GLUL	-0.0813515	0.92187	0.212404	-0.383003	0.701717
GM2A	0.0760812	1.07905	0.302968	0.25112	0.801721
GML	-0.00657786	0.993444	0.0499469	-0.131697	0.895224
GMPS	0.159519	1.17295	0.237149	0.672656	0.501166
GNA11	0.138264	1.14828	0.219237	0.630661	0.528262
GNAI3	0.0916171	1.09595	0.22707	0.403475	0.686599
GNAQ	0.685614	1.98499	0.2488	2.75568	0.00585704
GNAS	0.453003	1.57303	0.227065	1.99504	0.0460387
GNAZ	0.0161106	1.01624	0.15615	0.103174	0.917825
GNG11	-0.141945	0.867669	0.205929	-0.68929	0.490641
GNG12	-0.0929004	0.911284	0.147055	-0.631737	0.527559
GNG4	0.185201	1.20346	0.113309	1.63448	0.102159
GNG7	-0.0834315	0.919954	0.148667	-0.561196	0.574664
GNGT1	0.00361908	1.00363	0.0513174	0.0705234	0.943777
GNGT2	0.148846	1.16049	0.14731	1.01043	0.312289
GNL3	0.142446	1.15309	0.227062	0.627347	0.530432
GNLY	-0.0647117	0.937338	0.108771	-0.594936	0.551886
GPAM	0.0359466	1.0366	0.229889	0.156365	0.875745
GPAT2	0.00892863	1.00897	0.0908831	0.0982431	0.921739
GPC4	-0.114479	0.891831	0.118744	-0.964085	0.335003
GPD2	0.0718471	1.07449	0.191391	0.375394	0.707368
GPER1	-0.0582058	0.943456	0.109981	-0.529233	0.596644
GPI	0.0532066	1.05465	0.246802	0.215584	0.829312
GPNMB	0.209961	1.23363	0.160883	1.30506	0.191873
GPR126	0.170741	1.18618	0.0853907	1.99953	0.0455509
GPR160	-0.165816	0.847202	0.123885	-1.33847	0.180742
GPR17	-0.0274669	0.972907	0.0959522	-0.286257	0.774682
GPR180	0.212825	1.23717	0.136777	1.556	0.119709
GPSM2	0.269202	1.30892	0.189234	1.42259	0.154856
GRB10	-0.0656489	0.93646	0.23376	-0.280838	0.778834
GRB2	-0.347037	0.706779	0.250489	-1.38544	0.165919
GREM1	-0.0352942	0.965321	0.106967	-0.329954	0.741435
GRIA3	0.0125177	1.0126	0.133807	0.0935505	0.925466
GRIN1	-0.166514	0.846611	0.0672234	-2.47702	0.0132484
GRIN2A	-0.0880055	0.915756	0.0950042	-0.926332	0.354273
GRIN2B	-0.0505803	0.950678	0.0560011	-0.903202	0.366419
GRN	0.0771919	1.08025	0.204894	0.376741	0.706366
GRP	-0.114249	0.892035	0.105372	-1.08425	0.278256
GSC	-0.122748	0.884487	0.0911242	-1.34704	0.177967
GSK3A	-0.157571	0.854216	0.320134	-0.492204	0.622575
GSK3B	0.108362	1.11445	0.219361	0.493987	0.621315
GSN	-0.0590816	0.94263	0.200671	-0.29442	0.768437
GSR	0.401425	1.49395	0.162217	2.47462	0.0133377
GSTA2	0.0718425	1.07449	0.119185	0.602783	0.546653
GSTM1	0.0469705	1.04809	0.0505288	0.929579	0.352589
GSTM3	-0.207236	0.812827	0.119641	-1.73215	0.0832466
GSTP1	0.378711	1.4604	0.136354	2.77741	0.00547941
GTF2H3	0.0988388	1.10389	0.194729	0.507571	0.611754
GTSE1	-0.0453215	0.95569	0.131876	-0.343667	0.731097
GUCY1A3	-0.11324	0.892937	0.158387	-0.714954	0.474637
GUK1	0.349501	1.41836	0.229883	1.52034	0.128425
GYS1	-0.515654	0.59711	0.267625	-1.92678	0.054007
GYS2	0.131138	1.14012	0.10299	1.2733	0.202912
GZMA	0.0156918	1.01582	0.075876	0.206808	0.83616
GZMB	0.00900425	1.00904	0.102794	0.0875952	0.930198
GZMH	-0.0291442	0.971276	0.117419	-0.248207	0.803975
H2AFX	0.170493	1.18589	0.224525	0.759351	0.447643
H3F3A	0.165214	1.17965	0.191718	0.861756	0.388822
H3F3C	0.137776	1.14772	0.139697	0.986249	0.324011
HAND1	-0.0391348	0.961621	0.0753962	-0.519056	0.603722
HAVCR2	-0.0577315	0.943903	0.212584	-0.271571	0.785952
HBEGF	-0.137805	0.871269	0.118547	-1.16245	0.245055
HDAC1	-0.0320315	0.968476	0.233171	-0.137374	0.890735
HDAC10	-0.391091	0.676319	0.28249	-1.38444	0.166223
HDAC11	0.11794	1.12518	0.196013	0.601694	0.547378
HDAC2	-0.0867347	0.91692	0.166903	-0.519671	0.603293
HDAC3	-0.685579	0.503798	0.359065	-1.90935	0.0562174
HDAC4	0.0259588	1.0263	0.260748	0.0995549	0.920698
HDAC5	-0.790992	0.453395	0.282533	-2.79965	0.00511587
HDAC6	-0.097077	0.907486	0.300671	-0.322868	0.746795
HDAC7	-0.315624	0.729334	0.287322	-1.0985	0.271986
HDAC8	-0.642051	0.526212	0.327392	-1.96111	0.0498664
HECTD4	0.333429	1.39575	0.336862	0.989808	0.322268
HELLS	-0.210987	0.809785	0.212695	-0.991971	0.321212
HERC3	-0.201514	0.817492	0.164666	-1.22377	0.221037
HERPUD1	-0.0210166	0.979203	0.192083	-0.109414	0.912874
HES1	-0.0150907	0.985023	0.148141	-0.101868	0.918862
HES5	0.0391358	1.03991	0.0839444	0.46621	0.641065
HEY1	-0.00862526	0.991412	0.125935	-0.0684897	0.945396
HEY2	0.0190214	1.0192	0.0922424	0.206211	0.836626
HEYL	0.136337	1.14607	0.164444	0.829077	0.407061
HGF	0.0597625	1.06158	0.127205	0.469815	0.638488
HHAT	-0.212053	0.808922	0.182313	-1.16313	0.244779
HHEX	0.0271865	1.02756	0.0934083	0.29105	0.771013
HHIP	-0.022799	0.977459	0.111168	-0.205086	0.837505
HIC1	0.0131477	1.01323	0.0690583	0.190385	0.849007
HIF1A	0.436472	1.54724	0.186008	2.34652	0.0189495
HIF1AN	-0.337068	0.71386	0.226164	-1.49037	0.136127
HIF3A	-0.049336	0.951861	0.0566601	-0.870736	0.383899
HIST1H3H	0.342193	1.40803	0.139664	2.45012	0.014281
HJURP	0.20975	1.23337	0.165218	1.26954	0.204249
HK2	0.231359	1.26031	0.158365	1.46092	0.144037
HLA.A	0.0671016	1.0694	0.124048	0.540934	0.588553
HLA.B	0.0558146	1.0574	0.100585	0.5549	0.578963
HLA.E	0.0333854	1.03395	0.14732	0.226617	0.820721
HMGA1	0.0570609	1.05872	0.261147	0.218501	0.827039
HMGA2	-0.0237076	0.976571	0.0720934	-0.328846	0.742272
HMGB1	0.545249	1.72504	0.327074	1.66705	0.0955043
HMGB2	0.0878516	1.09183	0.174942	0.502175	0.615544
HMGB3	-0.0572261	0.944381	0.148611	-0.385074	0.700183
HMGCR	-0.735263	0.479379	0.288481	-2.54874	0.0108114
HMGCS2	0.0262674	1.02662	0.0620503	0.423324	0.672059
HMGXB3	-0.536064	0.585046	0.271803	-1.97225	0.048581
HMOX1	-0.01562	0.984501	0.130183	-0.119984	0.904496
HNF1A	0.047524	1.04867	0.0794216	0.598377	0.549588
HNF1B	-0.0743561	0.928341	0.0883225	-0.84187	0.399861
HNF4A	0.0406522	1.04149	0.0726112	0.559862	0.575574
HNRNPA1	-0.0618278	0.940045	0.197818	-0.31255	0.754623
HNRNPA2B1	0.286138	1.33128	0.27482	1.04118	0.29779
HNRNPU	0.0961514	1.10093	0.0971495	0.989727	0.322308
HOXA10	-0.0308822	0.96959	0.0887915	-0.347806	0.727986
HOXA11	-0.103641	0.901549	0.0830996	-1.24719	0.212329
HOXA9	-0.113093	0.893067	0.118928	-0.950942	0.341634
HOXB13	-0.0966057	0.907914	0.0727128	-1.32859	0.183983
HOXD1	-0.125833	0.881762	0.131442	-0.957326	0.338403
HPGD	0.0991528	1.10424	0.087221	1.1368	0.255622
HPN	-0.18595	0.830315	0.10703	-1.73737	0.0823216
HPSE	0.101219	1.10652	0.157898	0.641043	0.521494
HRAS	0.34865	1.41715	0.235237	1.48212	0.138308
HRK	0.0868213	1.0907	0.102095	0.850393	0.395107
HSD17B12	-0.0706016	0.931833	0.211956	-0.333095	0.739063
HSD17B4	-0.393474	0.674709	0.274165	-1.43517	0.151238
HSF1	0.0481707	1.04935	0.245708	0.196049	0.844572
HSF2	-0.218036	0.804096	0.300753	-0.724968	0.468472
HSF4	0.131419	1.14045	0.192276	0.683493	0.494296
HSP90AA1	0.158568	1.17183	0.152975	1.03656	0.29994
HSP90B1	0.253097	1.28801	0.189894	1.33283	0.182587
HSPA12A	-0.0448067	0.956182	0.146215	-0.306445	0.759266
HSPA14	-0.273539	0.760682	0.268086	-1.02034	0.307566
HSPA1A	0.028081	1.02848	0.136669	0.205468	0.837207
HSPA1B	-0.160717	0.851533	0.176064	-0.912833	0.36133
HSPA1L	-0.0834739	0.919915	0.112724	-0.740514	0.458988
HSPA2	-0.03459	0.966001	0.0929226	-0.372245	0.70971
HSPA4	-0.109977	0.895855	0.164607	-0.668118	0.504058
HSPA4L	-0.198892	0.819639	0.13154	-1.51203	0.130527
HSPA5	0.0745536	1.0774	0.182231	0.409116	0.682455
HSPA6	0.0592752	1.06107	0.104029	0.569794	0.568817
HSPA8	0.0969921	1.10185	0.151657	0.639548	0.522467
HSPA9	-0.199825	0.818874	0.191212	-1.04504	0.296004
HSPB1	0.719811	2.05405	0.276134	2.60675	0.00914065
HSPB2	-0.0922842	0.911846	0.166015	-0.555879	0.578294
HSPB3	0.0261159	1.02646	0.114741	0.227607	0.819952
HSPB6	-0.15584	0.855696	0.109548	-1.42257	0.15486
HSPB7	-0.0304846	0.969975	0.0917787	-0.332153	0.739773
HSPB8	0.00411749	1.00413	0.0806277	0.0510679	0.959271
HSPBAP1	-0.0187115	0.981463	0.198234	-0.0943906	0.924799
HSPD1	0.331304	1.39278	0.198065	1.67271	0.0943853
HSPE1	0.339301	1.40397	0.200685	1.69071	0.0908916
HSPH1	0.415922	1.51577	0.213335	1.94962	0.0512217
HTT	-0.427925	0.65186	0.281069	-1.52249	0.127885
HUS1	-0.284779	0.75218	0.338467	-0.841379	0.400136
IBSP	0.0591401	1.06092	0.0587846	1.00605	0.314393
ICAM1	-0.259011	0.771815	0.169149	-1.53126	0.125705
ICOS	-0.00528772	0.994726	0.107873	-0.0490182	0.960905
ID1	0.308331	1.36115	0.136187	2.26402	0.023573
ID2	0.39801	1.48886	0.208397	1.90987	0.0561504
ID3	0.312571	1.36693	0.149077	2.09671	0.0360191
ID4	0.064779	1.06692	0.124956	0.518415	0.604169
IDH1	0.158721	1.17201	0.143764	1.10404	0.269577
IDH2	0.336341	1.39982	0.176117	1.90976	0.0561644
IDO1	-0.00914289	0.990899	0.116815	-0.0782681	0.937615
IDO2	0.0202129	1.02042	0.0523272	0.38628	0.699289
IER3	-0.146583	0.863654	0.133129	-1.10106	0.27087
IFI27	0.0196932	1.01989	0.0895186	0.219991	0.825879
IFIT2	0.202816	1.22485	0.14536	1.39527	0.162935
IFNA.Family	0.122687	1.13053	0.115678	1.06059	0.288876
IFNA2	0.000168104	1.00017	0.11749	0.0014308	0.998858
IFNA5	0.0170489	1.0172	0.116732	0.146051	0.883881
IFNAR1	0.0350129	1.03563	0.150961	0.231934	0.816589
IFNB1	0.128128	1.1367	0.100365	1.27661	0.201739
IFNG	0.160392	1.17397	0.128708	1.24617	0.2127
IFNGR1	0.244686	1.27722	0.318541	0.768145	0.442401
IFNL3	0.0857279	1.08951	0.0615214	1.39346	0.16348
IFNW1	0.026756	1.02712	0.083858	0.319064	0.749678
IFRD1	0.240857	1.27234	0.187106	1.28728	0.197997
IFT52	0.388999	1.4755	0.291739	1.33338	0.182407
IGF1	0.0186793	1.01885	0.11984	0.155868	0.876137
IGF1R	-0.340377	0.711502	0.0942572	-3.61115	0.000304845
IGF2	-0.0519381	0.949388	0.0799624	-0.649531	0.515995
IGF2R	0.503379	1.6543	0.316535	1.59028	0.111772
IGFBP1	0.129681	1.13847	0.0831102	1.56036	0.118676
IGFBP2	0.0821171	1.08558	0.142844	0.57487	0.565379
IGFBP3	0.274685	1.31612	0.130823	2.09966	0.0357587
IGFBP4	-0.237165	0.788861	0.14654	-1.61843	0.105569
IGFBP5	-0.084452	0.919016	0.0942188	-0.896339	0.370072
IGFBP6	-0.196346	0.821728	0.144918	-1.35488	0.175457
IGFBP7	0.189978	1.20922	0.183746	1.03392	0.301176
IHH	0.00403422	1.00404	0.0808048	0.0499255	0.960182
IKBKB	-0.127413	0.88037	0.248654	-0.512411	0.608363
IKBKG	-0.00620703	0.993812	0.148043	-0.0419272	0.966557
IL10	-0.0831993	0.920168	0.0936505	-0.888402	0.374324
IL10RA	-0.0559838	0.945554	0.158692	-0.352782	0.724252
IL10RB	0.130092	1.13893	0.295566	0.440144	0.659833
IL11	0.0366282	1.03731	0.139066	0.263388	0.792252
IL11RA	-0.288397	0.749464	0.208137	-1.38561	0.165866
IL12A	-0.0886859	0.915133	0.0811767	-1.0925	0.274612
IL12B	-0.00654569	0.993476	0.0763882	-0.0856898	0.931713
IL12RB2	0.0691536	1.0716	0.0947	0.730239	0.465244
IL13	-0.0202572	0.979947	0.055649	-0.364017	0.715846
IL13RA2	0.0726498	1.07535	0.130115	0.558353	0.576604
IL15	0.129463	1.13822	0.179652	0.720629	0.471138
IL16	-0.307214	0.735493	0.183175	-1.67716	0.093511
IL17A	0.0290996	1.02953	0.101864	0.28567	0.775131
IL17F	0.0258148	1.02615	0.0934308	0.276299	0.782319
IL17RB	-0.324126	0.723159	0.118014	-2.74651	0.00602329
IL17RD	0.0477746	1.04893	0.164369	0.290655	0.771316
IL18	-0.270709	0.762838	0.159216	-1.70026	0.0890824
IL19	0.0508732	1.05219	0.0888423	0.572623	0.5669
IL1A	0.0539544	1.05544	0.110325	0.48905	0.624806
IL1B	0.0176573	1.01781	0.121853	0.144906	0.884785
IL1R1	0.291036	1.33781	0.148317	1.96226	0.0497324
IL1R2	0.085988	1.08979	0.111453	0.771518	0.4404
IL1RAP	0.46553	1.59286	0.25646	1.81522	0.0694907
IL1RN	0.207312	1.23037	0.180571	1.14809	0.250932
IL2	-0.0267936	0.973562	0.105417	-0.254168	0.799366
IL20	0.0373309	1.03804	0.0533326	0.699965	0.483949
IL20RA	0.0681976	1.07058	0.0805455	0.846697	0.397164
IL20RB	0.0157038	1.01583	0.133057	0.118023	0.906049
IL21	0.114257	1.12104	0.0976248	1.17037	0.241851
IL22	-0.0098871	0.990162	0.0508833	-0.194309	0.845934
IL22RA1	-0.114374	0.891924	0.110487	-1.03518	0.300584
IL22RA2	0.0199937	1.02019	0.117286	0.17047	0.86464
IL23A	-0.0917825	0.912304	0.110084	-0.833749	0.404423
IL23R	0.0441305	1.04512	0.105513	0.418249	0.675765
IL24	0.0865649	1.09042	0.100123	0.864588	0.387265
IL27	-7.54e-05	0.999925	0.0729806	-0.00103276	0.999176
IL2RA	0.0528305	1.05425	0.128615	0.410764	0.681245
IL2RB	-0.0513902	0.949908	0.110407	-0.465462	0.641601
IL2RG	-0.117286	0.88933	0.105464	-1.1121	0.266094
IL3	-0.0106359	0.98942	0.0768349	-0.138425	0.889904
IL33	-0.0556397	0.94588	0.119992	-0.463696	0.642866
IL3RA	-0.100371	0.904502	0.0991906	-1.0119	0.311588
IL4	-0.0560836	0.94546	0.0939415	-0.597006	0.550504
IL4R	0.262461	1.30013	0.217043	1.20926	0.226563
IL5	0.170493	1.18589	0.10308	1.65399	0.0981296
IL5RA	-0.0842081	0.91924	0.0795909	-1.05801	0.29005
IL6	-0.000551367	0.999449	0.11621	-0.00474457	0.996214
IL6R	0.212978	1.23736	0.163918	1.2993	0.193842
IL6ST	-0.284251	0.752578	0.124242	-2.28788	0.0221443
IL7	-0.0861229	0.917482	0.114574	-0.751676	0.452246
IL7R	0.0284742	1.02888	0.102492	0.277818	0.781152
IL9	0.00184513	1.00185	0.0508161	0.03631	0.971035
ILK	-0.158556	0.853375	0.309774	-0.511843	0.608761
INHBA	0.156393	1.16929	0.144896	1.07934	0.280435
INHBB	-0.122984	0.884278	0.127761	-0.96261	0.335743
INPP5J	-0.203728	0.815684	0.137809	-1.47834	0.139316
INS	-0.0930135	0.911181	0.100097	-0.929234	0.352768
INSR	0.245196	1.27787	0.166468	1.47293	0.140771
INTS7	0.353339	1.42381	0.229321	1.54081	0.123363
IRAK1	0.251001	1.28531	0.244023	1.02859	0.30367
IRAK2	-0.173721	0.840531	0.162859	-1.0667	0.286109
IRAK3	0.315687	1.3712	0.150508	2.09748	0.035951
IRF1	-0.226243	0.797525	0.173237	-1.30597	0.191561
IRF2	-0.25298	0.776483	0.336571	-0.75164	0.452267
IRF3	-0.303852	0.73797	0.252048	-1.20553	0.227997
IRF4	-0.0921616	0.911958	0.074402	-1.2387	0.215458
IRF5	0.162654	1.17663	0.13659	1.19082	0.233726
IRF6	0.213902	1.2385	0.124655	1.71594	0.0861725
IRF7	0.105757	1.11155	0.228456	0.46292	0.643421
IRF8	-0.176308	0.83836	0.159298	-1.10678	0.268389
IRF9	0.12472	1.13283	0.184951	0.674337	0.500097
IRGM	0.00645468	1.00648	0.115914	0.0556851	0.955593
IRS1	-0.115926	0.890541	0.148467	-0.780825	0.434906
IRS2	0.0744614	1.0773	0.172792	0.430932	0.666518
ISG15	0.102198	1.1076	0.0944288	1.08228	0.27913
ISL1	-0.0433147	0.95761	0.0979197	-0.442349	0.658236
ITGA2	-0.144517	0.865441	0.123154	-1.17346	0.240609
ITGA3	-0.324137	0.723152	0.205566	-1.5768	0.114841
ITGA4	0.0624106	1.0644	0.149755	0.41675	0.676861
ITGA5	0.178075	1.19491	0.188254	0.945926	0.344186
ITGA6	-0.193897	0.823742	0.149497	-1.297	0.194631
ITGA7	-0.0620324	0.939852	0.17401	-0.356488	0.721475
ITGA8	-0.200258	0.81852	0.090998	-2.20069	0.0277582
ITGA9	-0.0235575	0.976718	0.15308	-0.153891	0.877696
ITGAM	-0.0159433	0.984183	0.120484	-0.132326	0.894726
ITGAV	-0.0150332	0.985079	0.207457	-0.0724643	0.942232
ITGB1	0.517705	1.67817	0.235833	2.19521	0.0281483
ITGB2	0.0686327	1.07104	0.147754	0.464508	0.642284
ITGB3	-0.0229221	0.977339	0.124327	-0.18437	0.853723
ITGB4	-0.108041	0.897591	0.150461	-0.718066	0.472716
ITGB6	0.0885728	1.09261	0.0897492	0.986892	0.323695
ITGB7	-0.213804	0.807507	0.132268	-1.61645	0.105998
ITGB8	-0.0325009	0.968022	0.115227	-0.282059	0.777898
ITLN2	-0.0208405	0.979375	0.0991654	-0.210159	0.833544
ITM2A	-0.0128611	0.987221	0.103969	-0.123701	0.901552
ITPKB	0.0923812	1.09678	0.233973	0.394837	0.692963
JAG1	0.0510785	1.05241	0.211326	0.241705	0.809009
JAG2	-0.0807087	0.922462	0.193187	-0.417774	0.676112
JAK1	-0.0593589	0.942368	0.222004	-0.267378	0.789178
JAK2	0.135333	1.14492	0.213724	0.633215	0.526593
JAK3	-0.113327	0.892859	0.111151	-1.01957	0.307933
JMJD1C	-0.306265	0.736192	0.258922	-1.18285	0.23687
JMJD6	0.148822	1.16047	0.32114	0.463418	0.643065
JPH3	0.0904376	1.09465	0.0772434	1.17081	0.241673
JUN	0.203187	1.2253	0.187988	1.08085	0.279763
JUNB	0.04613	1.04721	0.181	0.254863	0.798829
JUND	-0.161585	0.850795	0.150222	-1.07564	0.282089
KAT2B	-0.161084	0.851221	0.203526	-0.791467	0.428672
KAT5	-0.439245	0.644523	0.214162	-2.05099	0.0402677
KATNBL1	-0.271408	0.762305	0.36349	-0.746674	0.455261
KCND2	0.0180452	1.01821	0.0982937	0.183584	0.85434
KCNIP1	0.084031	1.08766	0.104598	0.803372	0.42176
KCNK5	-0.178619	0.836425	0.123599	-1.44515	0.148417
KCTD11	0.107031	1.11297	0.239615	0.446679	0.655107
KDM1A	0.350754	1.42014	0.288107	1.21744	0.223435
KDM3A	0.299252	1.34885	0.3647	0.820541	0.411908
KDM3B	0.0488006	1.05001	0.347832	0.140299	0.888424
KDM4B	-0.55557	0.573745	0.194632	-2.85446	0.00431099
KDM5B	0.240768	1.27223	0.22246	1.0823	0.27912
KDM5C	0.223742	1.25075	0.278504	0.80337	0.421761
KDM6A	0.3554	1.42675	0.308315	1.15272	0.249026
KDM7A	0.232219	1.2614	0.14812	1.56778	0.116933
KDR	-0.113521	0.892685	0.200202	-0.567033	0.570692
KEAP1	-0.417004	0.659018	0.276719	-1.50696	0.131822
KIF14	0.0931862	1.09767	0.105583	0.882591	0.377457
KIF2C	0.106592	1.11248	0.142114	0.750044	0.453228
KIF3A	-0.135138	0.873595	0.235146	-0.574701	0.565494
KIF3B	0.157894	1.17104	0.247443	0.638103	0.523407
KIF5B	0.313878	1.36872	0.260199	1.2063	0.227702
KIT	-0.309073	0.734127	0.100391	-3.07869	0.00207911
KITLG	-0.167227	0.846008	0.146626	-1.1405	0.254077
KL	0.0443754	1.04537	0.129506	0.342651	0.731861
KLB	-0.024228	0.976063	0.103813	-0.233383	0.815464
KLF12	-0.329821	0.719052	0.229	-1.44027	0.149792
KLF17	-0.0382472	0.962475	0.0802584	-0.47655	0.633683
KLF4	-0.102817	0.902292	0.116533	-0.8823	0.377615
KLHDC10	0.175283	1.19158	0.308165	0.568794	0.569496
KLK1	-0.105417	0.899949	0.0976609	-1.07942	0.2804
KLK2	-0.0129744	0.987109	0.0660815	-0.196339	0.844345
KLK3	0.0855928	1.08936	0.0828663	1.0329	0.301649
KLK4	-0.0933169	0.910905	0.0849977	-1.09787	0.272259
KLK5	0.0367261	1.03741	0.103985	0.353189	0.723947
KLRB1	0.00965164	1.0097	0.0852065	0.113273	0.909814
KLRD1	-0.00365762	0.996349	0.129136	-0.0283238	0.977404
KLRG1	0.0184076	1.01858	0.138153	0.13324	0.894004
KMT2B	-0.174815	0.839612	0.318144	-0.549484	0.582673
KMT2C	0.0134666	1.01356	0.264945	0.050828	0.959463
KMT2D	-0.258757	0.77201	0.366504	-0.706015	0.480179
KNG1	0.0569173	1.05857	0.101127	0.562829	0.573552
KNTC1	0.608027	1.8368	0.252315	2.40979	0.0159618
KPNA2	0.355385	1.42673	0.151013	2.35334	0.0186054
KRAS	0.117341	1.1245	0.111275	1.05452	0.291646
KREMEN1	0.128432	1.13704	0.20074	0.639791	0.522308
KRT13	-0.01335	0.986739	0.0900675	-0.148223	0.882167
KRT14	-0.0967919	0.907745	0.0845667	-1.14456	0.25239
KRT16	0.00055962	1.00056	0.0943021	0.00593433	0.995265
KRT17	0.0904103	1.09462	0.0906693	0.997143	0.318695
KRT18	0.0156021	1.01572	0.142175	0.109738	0.912617
KRT19	-0.0319672	0.968538	0.108214	-0.295407	0.767683
KRT5	0.0181803	1.01835	0.0745259	0.243946	0.807273
KRT6A	0.0126692	1.01275	0.0870427	0.145552	0.884275
KRT7	-0.0384985	0.962233	0.0577718	-0.666389	0.505163
KRT8	0.0313922	1.03189	0.122519	0.256222	0.797779
KSR1	-0.079064	0.923981	0.158626	-0.49843	0.618181
L1CAM	0.0912035	1.09549	0.0821677	1.10997	0.267013
LAG3	0.188458	1.20739	0.175342	1.0748	0.282464
LAMA1	0.126968	1.13538	0.163735	0.775443	0.438078
LAMA3	-0.15501	0.856406	0.0965578	-1.60536	0.108414
LAMA5	0.572437	1.77258	0.223921	2.55643	0.0105753
LAMB3	-0.277895	0.757377	0.116634	-2.38262	0.0171897
LAMB4	0.0262298	1.02658	0.0738183	0.355329	0.722343
LAMC2	-0.0874714	0.916245	0.108912	-0.803137	0.421896
LAMC3	0.107582	1.11358	0.0786255	1.36829	0.171221
LAMP5	-0.0643725	0.937656	0.134722	-0.477816	0.632781
LAMTOR3	0.0901532	1.09434	0.286117	0.315092	0.752692
LAT	-0.118051	0.888651	0.127588	-0.925253	0.354834
LATS1	-0.121082	0.885961	0.261114	-0.463713	0.642853
LATS2	-0.181882	0.8337	0.195037	-0.932554	0.35105
LCN1	0.0608787	1.06277	0.0906125	0.671858	0.501674
LCN2	0.0836014	1.0872	0.0521194	1.60404	0.108706
LECT1	-0.0300015	0.970444	0.0794474	-0.377627	0.705708
LEF1	-0.152323	0.858711	0.132638	-1.14841	0.2508
LEFTY1	0.0271811	1.02755	0.145807	0.186418	0.852117
LEFTY2	0.0593248	1.06112	0.100107	0.592611	0.553441
LEP	-0.0436211	0.957317	0.0982149	-0.44414	0.656942
LEPR	0.323208	1.38155	0.134392	2.40497	0.0161738
LETMD1	-0.430677	0.650069	0.24048	-1.79091	0.0733083
LFNG	-0.260755	0.77047	0.162844	-1.60125	0.109321
LGALS1	0.11325	1.11991	0.157235	0.720262	0.471364
LGALS3	-0.10135	0.903617	0.137112	-0.739175	0.459801
LIF	-0.337632	0.713458	0.135771	-2.48678	0.0128904
LIFR	0.145848	1.15702	0.156537	0.931713	0.351485
LIG1	0.236645	1.26699	0.244808	0.966657	0.333716
LIG3	-0.806345	0.446487	0.293308	-2.74913	0.00597528
LIG4	0.252049	1.28666	0.288323	0.874189	0.382015
LIN28A	0.0921587	1.09654	0.115074	0.800866	0.423209
LIN28B	0.0402571	1.04108	0.0799814	0.503331	0.614732
LIN9	0.0498069	1.05107	0.190915	0.260885	0.794182
LINC00886	0.232535	1.26179	0.148847	1.56224	0.11823
LIPA	-0.065366	0.936725	0.214501	-0.304735	0.760568
LIPE	-0.0368159	0.963854	0.0903178	-0.407626	0.683548
LMO2	0.0109764	1.01104	0.0823515	0.133287	0.893966
LOX	-0.0708866	0.931568	0.0900311	-0.787357	0.431073
LOXL1	-0.166547	0.846583	0.1423	-1.1704	0.241841
LPCAT1	-0.016235	0.983896	0.214981	-0.0755185	0.939802
LPL	0.0936483	1.09817	0.0992069	0.94397	0.345185
LRG1	0.0731785	1.07592	0.100209	0.730256	0.465234
LRIG1	-0.221453	0.801354	0.108921	-2.03315	0.0420378
LRMP	-0.0248866	0.97542	0.105551	-0.235779	0.813605
LRP12	0.432927	1.54176	0.194067	2.23081	0.0256938
LRP1B	0.056982	1.05864	0.0848803	0.671322	0.502015
LRP2	-0.0504443	0.950807	0.0771665	-0.653707	0.5133
LRP5	-0.160016	0.85213	0.142163	-1.12558	0.260342
LRP6	0.0403039	1.04113	0.240362	0.16768	0.866835
LRRFIP2	-0.19119	0.825976	0.251554	-0.760034	0.447234
LRRK2	0.127452	1.13593	0.126339	1.00881	0.313066
LTA	-0.148886	0.861667	0.10416	-1.4294	0.15289
LTA4H	0.0560392	1.05764	0.233762	0.239728	0.810541
LTB	-0.0515939	0.949714	0.083334	-0.619123	0.535836
LTBP1	0.216164	1.24131	0.148999	1.45078	0.146842
LTBR	0.272024	1.31262	0.209711	1.29714	0.194585
LTF	0.0201779	1.02038	0.0480519	0.419919	0.674544
LTN1	0.210461	1.23425	0.23386	0.899946	0.368149
LY96	0.342971	1.40913	0.217692	1.57548	0.115145
LYN	-0.0275454	0.97283	0.136685	-0.201525	0.840288
LYVE1	0.0928236	1.09727	0.130663	0.710403	0.477454
LYZ	-0.0120679	0.988005	0.0950495	-0.126964	0.898969
MACC1	-0.131796	0.87652	0.178315	-0.739116	0.459836
MAD2L1	0.438853	1.55093	0.209831	2.09146	0.0364873
MADCAM1	-0.0179823	0.982178	0.0756212	-0.237795	0.81204
MADD	-0.386148	0.67967	0.366554	-1.05346	0.292132
MAF	0.0299249	1.03038	0.187721	0.159411	0.873345
MAFF	-0.319811	0.726286	0.216896	-1.47449	0.140349
MAG	0.0406799	1.04152	0.0711588	0.571677	0.567541
MAGEA1	-0.0762241	0.926609	0.0758303	-1.00519	0.314804
MAGEA10.MAGEA5	0.000731096	1.00073	0.0720143	0.0101521	0.9919
MAGEA11	-0.00720254	0.992823	0.0955162	-0.0754064	0.939891
MAGEA2	-0.0347153	0.96588	0.0978835	-0.35466	0.722845
MAGEA4	0.108747	1.11488	0.0908064	1.19757	0.231086
MAGEB1	0.0233009	1.02357	0.085778	0.271642	0.785898
MAGEB2	0.0219561	1.0222	0.0939041	0.233814	0.815129
MAGEB3	-0.0279883	0.9724	0.0839395	-0.333435	0.738806
MAGEC1	-0.0170115	0.983132	0.0868001	-0.195985	0.844622
MAGEC2	0.01917	1.01935	0.104291	0.183812	0.854161
MAGED1	0.108341	1.11443	0.155388	0.697227	0.485661
MAGED2	-0.0986001	0.906105	0.134855	-0.731158	0.464683
MAGEE1	-0.225694	0.797962	0.145747	-1.54854	0.121493
MAGEF1	-0.266771	0.765848	0.27325	-0.976292	0.32892
MAGEL2	0.0230697	1.02334	0.139612	0.165242	0.868754
MALT1	0.3038	1.355	0.170197	1.78499	0.0742629
MAML1	0.304461	1.35589	0.379695	0.801857	0.422636
MAML2	0.155456	1.16819	0.12905	1.20462	0.228351
MAOA	-0.0170275	0.983117	0.12438	-0.1369	0.89111
MAOB	0.0647534	1.0669	0.0883389	0.733011	0.463552
MAP1B	0.206857	1.22981	0.146777	1.40933	0.158739
MAP1LC3A	0.186266	1.20474	0.150737	1.2357	0.216569
MAP2K1	0.0900896	1.09427	0.411984	0.218673	0.826905
MAP2K2	-0.200311	0.818476	0.303356	-0.660316	0.509051
MAP2K3	0.145746	1.1569	0.236122	0.617248	0.537071
MAP2K4	0.0847682	1.08846	0.187781	0.45142	0.651687
MAP2K5	-0.517119	0.596236	0.334592	-1.54552	0.122221
MAP2K6	0.152187	1.16438	0.208892	0.728542	0.466282
MAP2K7	-0.479854	0.618874	0.327724	-1.4642	0.143139
MAP3K1	-0.210637	0.810068	0.163824	-1.28575	0.198532
MAP3K12	-0.326152	0.721695	0.295237	-1.10471	0.269284
MAP3K13	0.280147	1.32332	0.202394	1.38417	0.166307
MAP3K14	-0.461129	0.630571	0.247008	-1.86686	0.0619217
MAP3K2	0.166911	1.18165	0.268449	0.621762	0.534099
MAP3K3	-0.136881	0.872074	0.298894	-0.45796	0.646981
MAP3K4	0.626775	1.87157	0.314189	1.9949	0.0460539
MAP3K5	0.132291	1.14144	0.119631	1.10583	0.268801
MAP3K8	-0.170663	0.843106	0.192528	-0.88643	0.375386
MAP4K1	-0.110296	0.895569	0.127123	-0.867629	0.385597
MAP7D1	-0.22784	0.796252	0.264451	-0.861557	0.388931
MAPK1	-0.239154	0.787294	0.273856	-0.873283	0.382509
MAPK10	0.250377	1.28451	0.142666	1.75499	0.0792604
MAPK11	-0.00222263	0.99778	0.122973	-0.0180741	0.98558
MAPK12	0.155512	1.16826	0.155147	1.00235	0.316174
MAPK13	-0.515248	0.597353	0.296559	-1.73742	0.082313
MAPK14	-0.195772	0.8222	0.316533	-0.618487	0.536254
MAPK3	0.156413	1.16931	0.26394	0.592607	0.553444
MAPK6	0.606534	1.83406	0.310756	1.9518	0.0509621
MAPK7	-0.068915	0.933406	0.340102	-0.20263	0.839424
MAPK8	0.17337	1.18931	0.372823	0.465019	0.641918
MAPK8IP2	-0.229933	0.794587	0.125372	-1.83401	0.066653
MAPK9	-0.201588	0.817432	0.263026	-0.766416	0.443429
MAPKAPK2	0.0820598	1.08552	0.170634	0.48091	0.63058
MAPKAPK3	-0.143149	0.866625	0.188032	-0.761302	0.446477
MAPKAPK5	-0.0612618	0.940577	0.22597	-0.271106	0.786309
MAPKAPK5.AS1	-0.0278748	0.97251	0.435434	-0.0640162	0.948957
MAPRE2	-0.0210503	0.97917	0.226484	-0.0929439	0.925948
MAPT	-0.252346	0.776976	0.106481	-2.36986	0.017795
MAT2A	0.30101	1.35122	0.197019	1.52782	0.126558
MAX	0.167164	1.18195	0.292204	0.57208	0.567268
MAZ	0.119733	1.1272	0.218584	0.54777	0.58385
MBL2	0.146154	1.15737	0.0955658	1.52935	0.126177
MCCC1	-0.127943	0.879903	0.320957	-0.398631	0.690165
MCL1	0.0562555	1.05787	0.18976	0.296456	0.766882
MCM2	0.261962	1.29948	0.232465	1.12689	0.259791
MCM3	-0.0701265	0.932276	0.256242	-0.273673	0.784336
MCM4	-0.00576585	0.994251	0.149227	-0.0386381	0.969179
MCM5	-0.0451154	0.955887	0.240661	-0.187465	0.851296
MCM6	0.0690691	1.07151	0.241225	0.286326	0.774629
MCM7	-0.0574808	0.94414	0.116932	-0.491577	0.623019
MDC1	-0.229754	0.794729	0.320495	-0.716871	0.473454
MDK	0.210051	1.23374	0.15029	1.39764	0.162221
MDM2	0.0327771	1.03332	0.17047	0.192275	0.847527
MDM4	0.0364195	1.03709	0.214415	0.169855	0.865124
MECOM	0.268782	1.30837	0.149838	1.79382	0.0728422
MED1	-1.1018	0.332272	0.347504	-3.17062	0.00152112
MED12	0.282801	1.32684	0.405857	0.696799	0.485929
MED23	0.274812	1.31628	0.275766	0.996541	0.318988
MED24	-1.03154	0.356459	0.309787	-3.32982	0.000869016
MEF2C	-0.0351651	0.965446	0.188077	-0.186972	0.851683
MEIS1	0.330979	1.39233	0.147621	2.24209	0.0249559
MELK	0.293331	1.34089	0.158373	1.85215	0.0640043
MEN1	-0.149511	0.861129	0.303908	-0.491961	0.622747
MERTK	-0.0451499	0.955854	0.209271	-0.215748	0.829184
MESP1	0.0614521	1.06338	0.0990407	0.620473	0.534946
MET	0.215469	1.24044	0.122985	1.752	0.0797735
MFNG	-0.137915	0.871173	0.155156	-0.888877	0.374069
MGA	0.0516218	1.05298	0.391207	0.131955	0.89502
MGAT4A	0.0364138	1.03708	0.0800919	0.45465	0.649361
MGEA5	0.0748353	1.07771	0.152345	0.491221	0.62327
MGMT	-0.541359	0.581957	0.304044	-1.78053	0.0749896
MGST1	0.0134056	1.0135	0.0820417	0.163399	0.870204
MIA	-0.0164261	0.983708	0.0953949	-0.17219	0.863288
MIF	-0.0532285	0.948163	0.142972	-0.372301	0.709668
MIXL1	-0.00860209	0.991435	0.100501	-0.0855924	0.93179
MKI67	0.409172	1.50557	0.159042	2.57273	0.0100899
MKNK1	-0.0536518	0.947762	0.209135	-0.256541	0.797533
MLF1	0.0238436	1.02413	0.133338	0.17882	0.858079
MLH1	-0.230679	0.793995	0.277812	-0.830341	0.406346
MLH3	-0.633744	0.530602	0.364115	-1.7405	0.0817705
MLLT3	-0.307242	0.735473	0.145036	-2.11837	0.0341434
MLLT4	0.154067	1.16657	0.123378	1.24874	0.211761
MLPH	-0.12031	0.886645	0.119744	-1.00473	0.315029
MLYCD	0.00510335	1.00512	0.316148	0.0161423	0.987121
MME	-0.00111094	0.99889	0.09352	-0.0118791	0.990522
MMP11	-0.0128321	0.98725	0.0745696	-0.172082	0.863373
MMP14	0.0107962	1.01085	0.128288	0.0841563	0.932932
MMP2	0.0111932	1.01126	0.110476	0.101319	0.919298
MMP3	-0.0413868	0.959458	0.0833535	-0.496522	0.619526
MMP7	0.197271	1.21807	0.0892663	2.20992	0.0271107
MMP9	0.0165133	1.01665	0.0591703	0.279081	0.780182
MMS19	-1.25156	0.286058	0.432419	-2.89432	0.00379977
MNAT1	-0.157982	0.853865	0.289975	-0.544813	0.585882
MOB1B	0.0597198	1.06154	0.283485	0.210663	0.833151
MOS	0.00578605	1.0058	0.0907057	0.0637892	0.949138
MPG	-0.506021	0.60289	0.302052	-1.67528	0.0938795
MPL	0.157394	1.17046	0.145451	1.08211	0.279203
MPO	0.0865084	1.09036	0.0706222	1.22495	0.220595
MRE11A	-0.389134	0.677643	0.187211	-2.07858	0.037656
MRPL13	0.0494717	1.05072	0.257233	0.192323	0.847489
MS4A1	-0.0738085	0.92885	0.0923943	-0.798843	0.424381
MSH2	0.293476	1.34108	0.318394	0.921736	0.356666
MSH3	-0.230211	0.794366	0.269454	-0.85436	0.392906
MSH4	0.226396	1.25407	0.125241	1.80769	0.070655
MSH5	-0.116928	0.889649	0.0759332	-1.53989	0.123588
MSH6	0.379316	1.46128	0.331867	1.14298	0.253049
MSI1	0.68475	1.98328	0.180116	3.80171	0.000143702
MSL2	-0.133136	0.875346	0.317634	-0.419149	0.675107
MSN	0.298426	1.34774	0.234089	1.27484	0.202366
MSR1	0.275945	1.31778	0.191735	1.4392	0.150093
MST1	-0.0689581	0.933366	0.117335	-0.587702	0.556732
MST1R	-0.455244	0.634293	0.149057	-3.05416	0.00225689
MSTN	-0.00836518	0.99167	0.131701	-0.0635164	0.949355
MT1A	0.0542622	1.05576	0.10117	0.536346	0.591719
MT1X	0.241844	1.2736	0.135999	1.77828	0.0753584
MT2A	0.28838	1.33426	0.119461	2.414	0.0157784
MTA1	-0.360728	0.697168	0.286443	-1.25934	0.207908
MTCP1	-0.0552811	0.946219	0.219457	-0.2519	0.801119
MTDH	0.345131	1.41217	0.188133	1.8345	0.0665793
MTFP1	-0.216967	0.804957	0.255901	-0.847852	0.39652
MTHFD1	0.110696	1.11705	0.306081	0.361655	0.71761
MTMR2	-0.369219	0.691274	0.334806	-1.10278	0.270121
MTOR	0.175507	1.19185	0.457299	0.38379	0.701134
MTSS1	-0.0873301	0.916375	0.15806	-0.552512	0.580597
MUC1	-0.152189	0.858826	0.0849106	-1.79234	0.0730778
MUTYH	-0.0627097	0.939216	0.142725	-0.439373	0.660391
MVP	-0.426666	0.652682	0.2168	-1.96802	0.0490661
MX1	0.0618062	1.06376	0.10076	0.613397	0.539614
MXI1	0.21435	1.23906	0.250836	0.854542	0.392805
MYB	-0.117639	0.889017	0.128216	-0.917509	0.358876
MYBL1	-0.109734	0.896073	0.139511	-0.786557	0.431541
MYBL2	0.204796	1.22727	0.155672	1.31556	0.188321
MYC	-0.0730042	0.929597	0.162817	-0.448381	0.653878
MYCL	-0.0843547	0.919105	0.119179	-0.707796	0.479072
MYCN	0.0705526	1.0731	0.109579	0.643852	0.519671
MYD88	-0.507568	0.601958	0.292087	-1.73773	0.0822586
MYLIP	-0.218468	0.803749	0.205275	-1.06427	0.287206
MYOD1	-0.0131876	0.986899	0.0801091	-0.16462	0.869243
NAB2	-0.0840138	0.919419	0.159928	-0.525321	0.59936
NAIP	-0.103803	0.901403	0.166174	-0.624663	0.532192
NAMPT	0.609647	1.83978	0.243157	2.50721	0.0121688
NANOG	0.180119	1.19736	0.195171	0.922878	0.356071
NAP1L1	0.0515625	1.05292	0.19181	0.26882	0.788068
NASP	0.357216	1.42934	0.284871	1.25396	0.209858
NAT1	-0.158352	0.85355	0.0999093	-1.58495	0.112977
NAT2	0.0196941	1.01989	0.0930883	0.211564	0.832447
NAT8L	0.0757149	1.07865	0.122072	0.620249	0.535094
NAV2	0.0540146	1.0555	0.159809	0.337995	0.735367
NBN	0.0315743	1.03208	0.217548	0.145137	0.884603
NCAM1	0.0212768	1.0215	0.100951	0.210764	0.833072
NCAPD3	0.0123056	1.01238	0.270311	0.0455241	0.96369
NCK2	0.50999	1.66528	0.237744	2.14512	0.0319431
NCL	0.182567	1.20029	0.211652	0.862583	0.388367
NCOA1	-0.115374	0.891033	0.324438	-0.355612	0.722131
NCOA2	-0.021305	0.97892	0.209646	-0.101624	0.919055
NCOA3	0.104231	1.10986	0.297582	0.350259	0.726144
NCOA4	0.0950701	1.09974	0.105201	0.903699	0.366155
NCOR1	-0.591371	0.553568	0.350862	-1.68548	0.0918964
NCOR2	-0.159564	0.852515	0.232372	-0.686677	0.492286
NDC80	0.259372	1.29612	0.184493	1.40586	0.159764
NDRG1	0.192929	1.2128	0.129334	1.49171	0.135775
NEIL1	-0.373276	0.688475	0.145735	-2.56134	0.010427
NEIL2	0.205997	1.22875	0.247712	0.831597	0.405636
NEIL3	0.256841	1.29284	0.195912	1.311	0.189857
NEK2	0.0985237	1.10354	0.132319	0.744594	0.456517
NES	0.133084	1.14235	0.203448	0.654142	0.51302
NF1	-0.342997	0.70964	0.245256	-1.39853	0.161955
NF2	0.114265	1.12105	0.1244	0.918532	0.35834
NFAT5	-0.0751807	0.927576	0.278898	-0.269563	0.787496
NFATC1	-0.0299307	0.970513	0.226236	-0.132299	0.894748
NFATC3	-0.0489415	0.952237	0.289895	-0.168825	0.865934
NFATC4	0.0954302	1.10013	0.148442	0.64288	0.520302
NFE2L2	0.036115	1.03678	0.117703	0.306832	0.758972
NFE2L3	-0.011106	0.988955	0.156306	-0.0710531	0.943356
NFKB1	-0.298439	0.741975	0.251296	-1.1876	0.23499
NFKB2	-0.275867	0.758914	0.21998	-1.25406	0.209822
NFKBIA	-0.197582	0.820713	0.194811	-1.01422	0.310478
NFKBIE	0.104179	1.1098	0.24258	0.429461	0.667588
NFKBIZ	-0.0508955	0.950378	0.107572	-0.473131	0.63612
NGF	0.0114616	1.01153	0.114525	0.10008	0.920281
NGFR	0.0588037	1.06057	0.103323	0.569124	0.569272
NGFRAP1	0.025626	1.02596	0.145837	0.175717	0.860516
NKD1	0.106148	1.11199	0.155768	0.681447	0.495589
NKX2.1	-0.010767	0.989291	0.0769026	-0.140008	0.888653
NKX2.5	0.0603067	1.06216	0.0803722	0.750343	0.453048
NKX3.1	0.0402144	1.04103	0.0960583	0.418645	0.675475
NLK	-0.440556	0.643678	0.22834	-1.92938	0.0536831
NLRP3	0.076293	1.07928	0.167511	0.455451	0.648785
NME1	0.088743	1.0928	0.137568	0.645083	0.518874
NME7	0.268873	1.30849	0.206662	1.30103	0.193249
NMU	-0.0306599	0.969805	0.0549557	-0.557901	0.576912
NNMT	0.182275	1.19994	0.143328	1.27173	0.20347
NOD1	-0.103598	0.901588	0.233595	-0.443492	0.65741
NOD2	0.0331673	1.03372	0.164592	0.201513	0.840298
NODAL	0.00431034	1.00432	0.102121	0.0422082	0.966333
NOG	0.0272872	1.02766	0.0984463	0.277178	0.781643
NOL3	0.178782	1.19576	0.219728	0.813649	0.415846
NOLC1	-0.344467	0.708598	0.254934	-1.3512	0.176631
NOS2	-0.0529797	0.948399	0.0681455	-0.77745	0.436894
NOS3	-0.0656308	0.936477	0.1325	-0.495327	0.620369
NOTCH1	-0.607762	0.544568	0.378529	-1.60559	0.108365
NOTCH2	-0.313251	0.731066	0.238392	-1.31401	0.188842
NOTCH4	-0.0653538	0.936736	0.158765	-0.411638	0.680605
NOV	-0.202869	0.816385	0.0977781	-2.07479	0.0380063
NOX1	0.165018	1.17941	0.110622	1.49172	0.135771
NOX4	0.0252876	1.02561	0.17001	0.148741	0.881758
NPC1	-0.158138	0.853732	0.24601	-0.64281	0.520347
NPM1	-0.00608656	0.993932	0.13578	-0.0448266	0.964246
NPM2	-0.00737994	0.992647	0.099	-0.0745449	0.940577
NPPB	0.00795808	1.00799	0.0868945	0.0915832	0.927029
NPR1	0.0758052	1.07875	0.137162	0.55267	0.580489
NQO1	0.0516703	1.05303	0.10312	0.50107	0.616322
NR0B1	-0.0435889	0.957347	0.0723983	-0.602071	0.547127
NR0B2	-0.0121452	0.987928	0.0868709	-0.139808	0.888812
NR1H3	-0.0951621	0.909226	0.183274	-0.519235	0.603597
NR1H4	0.0750441	1.07793	0.0934073	0.803407	0.421739
NR1I2	0.103171	1.10868	0.0815482	1.26516	0.205816
NR3C1	0.17573	1.19212	0.203843	0.862085	0.388641
NR4A1	0.0736777	1.07646	0.110858	0.664614	0.506297
NR4A3	0.000302023	1.0003	0.121014	0.00249576	0.998009
NR5A2	0.192928	1.2128	0.15301	1.26088	0.207351
NR6A1	-0.194257	0.823446	0.131314	-1.47933	0.139051
NRAS	0.351082	1.4206	0.261787	1.3411	0.179888
NRG1	-0.0393053	0.961457	0.150369	-0.261393	0.79379
NRG2	-0.0638587	0.938138	0.0805143	-0.793135	0.427699
NRG3	-0.0277982	0.972585	0.0978011	-0.284232	0.776233
NRG4	-0.00594198	0.994076	0.110816	-0.0536205	0.957238
NRIP1	0.044267	1.04526	0.154283	0.286922	0.774172
NRP1	0.106687	1.11259	0.212487	0.502087	0.615607
NRP2	0.384375	1.4687	0.188708	2.03688	0.0416625
NSD1	0.0358881	1.03654	0.36398	0.0985989	0.921457
NT5E	0.0339851	1.03457	0.153541	0.221342	0.824826
NTF3	0.00488468	1.0049	0.1147	0.0425866	0.966031
NTHL1	-0.257256	0.77317	0.175262	-1.46784	0.142148
NTN3	0.0956017	1.10032	0.0850272	1.12437	0.260858
NTRK1	-0.0655675	0.936536	0.101702	-0.644699	0.519122
NTRK2	-0.0954155	0.908995	0.0937765	-1.01748	0.308926
NUDT13	0.0452126	1.04625	0.116161	0.389224	0.69711
NUF2	0.278158	1.32069	0.172921	1.60858	0.107707
NUMB	-0.802134	0.448371	0.356444	-2.25038	0.0244249
NUMBL	-0.0948817	0.90948	0.177503	-0.534535	0.592971
NUP62	0.235414	1.26543	0.240449	0.979058	0.327551
NUPR1	0.0418749	1.04276	0.161115	0.259907	0.794936
NUSAP1	0.447519	1.56443	0.195054	2.29433	0.0217713
OAS1	0.129682	1.13847	0.121439	1.06788	0.285576
OASL	0.0095352	1.00958	0.119664	0.0796831	0.936489
OAZ1	0.214829	1.23965	0.215724	0.995852	0.319322
OCLN	-0.139883	0.86946	0.125999	-1.11019	0.266916
ODC1	-0.0523345	0.949011	0.22258	-0.235127	0.814111
OGG1	-0.502399	0.605077	0.379011	-1.32555	0.184988
OLIG2	-0.0458433	0.955192	0.0820377	-0.558808	0.576293
OLR1	0.0915856	1.09591	0.146356	0.625775	0.531463
OMD	0.047476	1.04862	0.089746	0.529004	0.596803
OPCML	-0.0302852	0.970169	0.099036	-0.3058	0.759757
OR10J3	0.154541	1.16712	0.10104	1.52951	0.126138
ORC6	0.0653531	1.06754	0.144186	0.453256	0.650364
ORM1	0.144121	1.15502	0.0589533	2.44466	0.0144988
ORM2	0.203829	1.22609	0.0758999	2.6855	0.0072422
OSM	-0.00228067	0.997722	0.123611	-0.0184504	0.98528
OTX2	0.0677501	1.0701	0.0855962	0.791508	0.428648
P4HA1	0.398981	1.4903	0.206029	1.93652	0.0528037
P4HB	0.0840144	1.08764	0.165791	0.506749	0.612331
PA2G4	0.40145	1.49399	0.264693	1.51666	0.129351
PABPC1	0.219306	1.24521	0.148678	1.47505	0.1402
PAF1	-0.612483	0.542003	0.310159	-1.97474	0.0482976
PAG1	0.126523	1.13488	0.184266	0.686635	0.492313
PAICS	0.148877	1.16053	0.189587	0.785271	0.432295
PAK1	-0.0315508	0.968942	0.122885	-0.25675	0.797372
PAK1IP1	0.507011	1.66032	0.374188	1.35496	0.175429
PAK3	0.226226	1.25386	0.170571	1.32628	0.184746
PAK7	-0.0173037	0.982845	0.0690853	-0.250469	0.802225
PALB2	-0.00812709	0.991906	0.356066	-0.0228247	0.98179
PALM2.AKAP2.	0.210884	1.23477	0.165793	1.27197	0.203385
PARK7	-0.0964017	0.908099	0.220986	-0.436234	0.662667
PARP1	0.203507	1.22569	0.247952	0.820754	0.411787
PARP2	0.242949	1.275	0.357523	0.679533	0.4968
PARP3	-0.00218627	0.997816	0.0932156	-0.0234539	0.981288
PARP4	-0.27246	0.761504	0.250505	-1.08764	0.276753
PAX3	-0.017714	0.982442	0.0800596	-0.22126	0.82489
PAX5	-0.00324271	0.996763	0.0747256	-0.0433949	0.965387
PAX6	-0.000614127	0.999386	0.0511888	-0.0119973	0.990428
PAX8	-0.0023312	0.997672	0.14081	-0.0165556	0.986791
PBRM1	-0.133854	0.874717	0.356531	-0.375436	0.707336
PBX1	-0.127401	0.88038	0.157816	-0.807281	0.419505
PBX3	0.258732	1.29529	0.151114	1.71217	0.0868655
PCK1	0.011373	1.01144	0.0720565	0.157835	0.874587
PCNA	0.342656	1.40868	0.278043	1.23239	0.217804
PCNX	-0.852901	0.426177	0.358694	-2.37779	0.0174166
PCOLCE	-0.0109513	0.989108	0.141444	-0.0774247	0.938286
PCSK6	-0.244859	0.782815	0.107025	-2.28787	0.0221453
PDCD1	-0.0548776	0.946601	0.0941357	-0.582963	0.559918
PDCD1LG2	-0.0511541	0.950132	0.104709	-0.488536	0.625171
PDGFA	0.289641	1.33595	0.174868	1.65634	0.0976526
PDGFB	0.0414229	1.04229	0.195618	0.211754	0.832299
PDGFC	0.0184819	1.01865	0.182592	0.10122	0.919376
PDGFD	0.023029	1.0233	0.143318	0.160685	0.872341
PDGFRA	0.233812	1.26341	0.163605	1.42913	0.152968
PDGFRB	0.167503	1.18235	0.21564	0.776773	0.437293
PDIA4	0.20152	1.22326	0.145272	1.38719	0.165383
PDK1	0.0860672	1.08988	0.223403	0.385255	0.700048
PDK2	-0.231386	0.793433	0.223359	-1.03594	0.300231
PDLIM7	0.245175	1.27784	0.216911	1.1303	0.258349
PDPK1	-0.0834638	0.919924	0.217891	-0.383053	0.70168
PDPN	-0.0465904	0.954478	0.0905379	-0.514596	0.606835
PDZK1	-0.165434	0.847526	0.09361	-1.76727	0.0771836
PECAM1	-0.142988	0.866764	0.254698	-0.561402	0.574524
PELP1	-0.483279	0.616757	0.30185	-1.60106	0.109364
PER1	-0.058324	0.943344	0.170687	-0.341701	0.732576
PEX12	-0.272026	0.761834	0.251516	-1.08155	0.279454
PF4	0.0289406	1.02936	0.0688161	0.42055	0.674083
PF4V1	0.0217021	1.02194	0.0870141	0.249409	0.803045
PFDN1	0.0954111	1.10011	0.357769	0.266683	0.789713
PFDN2	0.194705	1.21495	0.144317	1.34915	0.17729
PFKFB1	0.0219538	1.0222	0.120277	0.182527	0.855169
PFKFB2	0.075148	1.07804	0.174314	0.431108	0.66639
PFKFB3	-0.167956	0.845391	0.162222	-1.03535	0.300508
PFKFB4	0.00692488	1.00695	0.187851	0.0368637	0.970594
PFKL	0.22509	1.25244	0.256554	0.87736	0.380291
PGC	-0.0455001	0.95552	0.0450397	-1.01022	0.312389
PGF	0.129181	1.1379	0.148907	0.867532	0.385651
PGR	-0.0791534	0.923898	0.0666697	-1.18725	0.235131
PHB	0.365222	1.44083	0.255385	1.43008	0.152693
PHB2	-0.107046	0.898485	0.185549	-0.576912	0.563999
PHF6	0.573747	1.77491	0.313668	1.82915	0.0673767
PHGDH	0.198657	1.21976	0.148467	1.33805	0.18088
PIAS1	0.158109	1.17129	0.248447	0.636391	0.524522
PIAS2	0.42576	1.53075	0.264679	1.60859	0.107706
PIAS3	-0.225678	0.797975	0.201449	-1.12027	0.262598
PIAS4	-0.0230861	0.977178	0.307349	-0.0751137	0.940124
PIDD1	-0.518605	0.595351	0.303583	-1.70828	0.0875844
PIK3C2A	0.00305226	1.00306	0.249882	0.0122148	0.990254
PIK3C3	0.196112	1.21666	0.167607	1.17008	0.241971
PIK3CA	0.353567	1.42414	0.263849	1.34004	0.180233
PIK3CB	-0.460712	0.630834	0.215817	-2.13473	0.0327828
PIK3CD	-0.0276903	0.97269	0.154184	-0.179592	0.857473
PIK3CG	-0.0425011	0.958389	0.118557	-0.358487	0.719979
PIK3R1	-0.0771271	0.925772	0.148591	-0.519056	0.603722
PIK3R2	0.422776	1.52619	0.234182	1.80534	0.0710221
PIK3R3	0.232532	1.26179	0.192808	1.20603	0.227807
PIK3R5	0.0124535	1.01253	0.146254	0.0851495	0.932143
PIM1	-0.0313604	0.969126	0.150698	-0.208101	0.83515
PIM2	-0.34932	0.705167	0.15848	-2.20419	0.0275108
PIM3	-0.552971	0.575238	0.257781	-2.14512	0.031943
PIN1	0.00544482	1.00546	0.265917	0.0204756	0.983664
PINX1	-0.260746	0.770476	0.18457	-1.41272	0.157737
PIR	0.0916172	1.09595	0.120059	0.7631	0.445404
PITRM1	-0.0601084	0.941662	0.205586	-0.292376	0.769999
PITX2	-0.0739489	0.928719	0.100857	-0.733205	0.463434
PKM	0.0322199	1.03274	0.209783	0.153587	0.877935
PKMYT1	0.298127	1.34733	0.176366	1.69039	0.0909531
PKP1	-0.0602885	0.941493	0.0665965	-0.90528	0.365317
PLA1A	0.0369521	1.03764	0.0739013	0.50002	0.617061
PLA2G10	-0.021026	0.979193	0.108385	-0.193995	0.84618
PLA2G2A	-0.0380575	0.962658	0.0714821	-0.532405	0.594445
PLA2G3	-0.120879	0.886141	0.0890728	-1.35708	0.174756
PLA2G4A	0.166786	1.1815	0.190504	0.875498	0.381303
PLA2G4C	0.0535458	1.05501	0.143495	0.373155	0.709033
PLA2G4E	-0.0641199	0.937893	0.084546	-0.758403	0.44821
PLA2G4F	0.00903916	1.00908	0.103764	0.087113	0.930582
PLA2G5	0.0737967	1.07659	0.0960527	0.768294	0.442313
PLAT	-0.161569	0.850808	0.0943071	-1.71322	0.0866717
PLAU	-0.100479	0.904404	0.124066	-0.809881	0.418008
PLAUR	-0.0471148	0.953978	0.183331	-0.256993	0.797184
PLCB1	0.105959	1.11178	0.147248	0.719596	0.471774
PLCB4	0.150779	1.16274	0.14076	1.07118	0.284089
PLCE1	0.193899	1.21397	0.125966	1.5393	0.123731
PLCG1	0.197808	1.21873	0.253732	0.779596	0.435629
PLCG2	-0.296504	0.743413	0.176049	-1.68421	0.0921407
PLD1	0.103374	1.10891	0.185333	0.557775	0.576998
PLEK2	-0.101006	0.903927	0.136035	-0.742502	0.457783
PLG	0.229981	1.25858	0.0900713	2.55332	0.0106702
PLK1	0.26282	1.30059	0.19434	1.35237	0.176257
PLK2	-0.18613	0.830166	0.118075	-1.57637	0.11494
PLK3	0.205487	1.22812	0.255684	0.803677	0.421584
PLK4	0.392558	1.48076	0.227448	1.72593	0.0843608
PMAIP1	-0.103633	0.901556	0.128119	-0.808885	0.418581
PMEPA1	0.0681195	1.07049	0.161371	0.422129	0.672931
PML	-0.108007	0.897621	0.311466	-0.346771	0.728763
PMS1	-0.00530278	0.994711	0.122288	-0.0433629	0.965412
PMS2	-0.0390046	0.961746	0.202808	-0.192322	0.84749
PMS2P3	-0.0718694	0.930652	0.274488	-0.261831	0.793452
PNKP	-0.423343	0.654854	0.272929	-1.55111	0.120875
PNPLA2	-0.423517	0.65474	0.204397	-2.07203	0.0382627
POLB	0.0395992	1.04039	0.235707	0.168002	0.866582
POLD1	-0.140475	0.868945	0.166104	-0.845706	0.397717
POLD2	0.257597	1.29382	0.293345	0.878138	0.379869
POLD3	0.170503	1.1859	0.209284	0.814697	0.415246
POLD4	-0.350557	0.704296	0.206134	-1.70063	0.0890132
POLE2	0.252384	1.28709	0.173674	1.45321	0.146166
POLL	-0.549993	0.576954	0.220067	-2.4992	0.0124473
POLR2D	0.588994	1.80218	0.387749	1.51901	0.12876
POLR2H	-0.580183	0.559796	0.308731	-1.87925	0.0602098
POLR2J	-0.206808	0.813175	0.23388	-0.884251	0.376561
PORCN	-0.184507	0.831514	0.17027	-1.08361	0.278537
POS_CTRL_POS1	-0.114458	0.891849	0.107635	-1.0634	0.287602
POS_CTRL_POS2	-0.115806	0.890648	0.108611	-1.06625	0.28631
POS_CTRL_POS3	-0.106021	0.899406	0.106501	-0.995492	0.319497
POS_CTRL_POS4	-0.103791	0.901413	0.105253	-0.98611	0.324079
PPARG	0.0901506	1.09434	0.16267	0.554194	0.579446
PPARGC1A	-0.0155823	0.984538	0.111099	-0.140257	0.888457
PPARGC1B	-0.0652291	0.936853	0.194249	-0.335801	0.737021
PPAT	0.229187	1.25758	0.286841	0.799002	0.424289
PPBP	0.055919	1.05751	0.0749591	0.745995	0.455671
PPIA	-0.209788	0.810756	0.294756	-0.711733	0.47663
PPIB	0.132654	1.14185	0.225322	0.588729	0.556043
PPID	0.109075	1.11525	0.292191	0.3733	0.708925
PPM1D	0.0670528	1.06935	0.168011	0.399098	0.689821
PPP1R15A	0.185969	1.20438	0.323991	0.573995	0.565971
PPP2CA	0.0312756	1.03177	0.225522	0.138681	0.889702
PPP2CB	0.170565	1.18598	0.27487	0.620531	0.534908
PPP2R1A	-0.000334678	0.999665	0.100557	-0.00332823	0.997344
PPP2R1B	-0.236126	0.789681	0.255171	-0.925367	0.354775
PPP2R2B	0.0460872	1.04717	0.0945284	0.487549	0.625869
PPP2R2C	0.136191	1.1459	0.0868969	1.56727	0.117052
PPP2R4	0.587634	1.79972	0.279264	2.10422	0.0353592
PPP3CA	0.0736687	1.07645	0.174009	0.423361	0.672032
PPP3CB	-0.539068	0.583292	0.382315	-1.41001	0.158537
PPP3CC	-0.268692	0.764378	0.273265	-0.983266	0.325476
PPP3R1	0.0522059	1.05359	0.186169	0.280422	0.779154
PPP3R2	0.0347708	1.03538	0.0808616	0.430004	0.667193
PRAME	0.0219813	1.02222	0.071965	0.305444	0.760028
PRC1	0.233386	1.26287	0.191303	1.21998	0.222472
PRDM1	-0.13719	0.871804	0.193312	-0.709682	0.477902
PRDM14	0.11925	1.12665	0.0818858	1.4563	0.145309
PRDM2	0.0576745	1.05937	0.284781	0.202522	0.839509
PRDX6	0.253143	1.28807	0.206104	1.22823	0.219361
PRF1	0.000593733	1.00059	0.109223	0.00543597	0.995663
PRICKLE1	-0.230059	0.794487	0.142311	-1.61659	0.105966
PRKAA1	-0.353956	0.701906	0.204799	-1.7283	0.0839338
PRKAA2	0.137247	1.14711	0.0938725	1.46205	0.143727
PRKAB1	-0.290053	0.748224	0.319271	-0.908486	0.363622
PRKAB2	0.0750009	1.07789	0.26064	0.287756	0.773533
PRKACA	0.239315	1.27038	0.399822	0.598555	0.54947
PRKACB	-0.0598906	0.941868	0.11008	-0.544064	0.586397
PRKACG	0.0393435	1.04013	0.0833515	0.472019	0.636913
PRKAG1	-0.352101	0.703209	0.241221	-1.45966	0.144383
PRKAG2	-0.0623946	0.939512	0.194867	-0.32019	0.748824
PRKAG3	-0.0528897	0.948485	0.0785284	-0.673511	0.500622
PRKAR1A	0.02706	1.02743	0.182991	0.147877	0.88244
PRKAR1B	-0.0418029	0.959059	0.154057	-0.271347	0.786124
PRKAR2A	-0.414201	0.660868	0.290943	-1.42365	0.154548
PRKAR2B	0.0759379	1.0789	0.113147	0.671143	0.502129
PRKCA	0.118788	1.12613	0.159004	0.747076	0.455018
PRKCB	0.0471194	1.04825	0.11464	0.411021	0.681057
PRKCD	-0.0313027	0.969182	0.252417	-0.124012	0.901306
PRKCE	-0.070824	0.931626	0.211747	-0.334475	0.738021
PRKCG	0.00496387	1.00498	0.0560184	0.0886115	0.929391
PRKCZ	-0.185808	0.830433	0.17132	-1.08457	0.278114
PRKDC	-0.214447	0.806988	0.254226	-0.843528	0.398933
PRKG1	0.0695858	1.07206	0.154197	0.451278	0.65179
PRKX	0.190948	1.2104	0.238195	0.801645	0.422758
PRL	-0.0165605	0.983576	0.124273	-0.133259	0.893988
PRLR	-0.113787	0.892448	0.130072	-0.8748	0.381683
PRMT1	0.0839267	1.08755	0.24039	0.349127	0.726994
PRMT6	-0.0598456	0.94191	0.146016	-0.409857	0.681911
PRMT8	0.0125926	1.01267	0.0884025	0.142446	0.886728
PROK1	0.0547949	1.05632	0.0935625	0.58565	0.55811
PROK2	0.0657828	1.06799	0.105523	0.6234	0.533022
PROM1	0.0773131	1.08038	0.104582	0.739261	0.459748
PRR15L	-0.142577	0.867121	0.166337	-0.857159	0.391357
PSG2	0.107519	1.11351	0.1091	0.985513	0.324372
PSIP1	0.280326	1.32356	0.219746	1.27568	0.202069
PSMD2	0.435742	1.54611	0.31681	1.3754	0.169007
PSMD7	0.186262	1.20474	0.233693	0.797034	0.425431
PSMG1	0.317756	1.37404	0.239487	1.32682	0.184569
PSRC1	0.0838631	1.08748	0.153114	0.547717	0.583886
PTCH1	0.0962041	1.10098	0.149384	0.644006	0.519572
PTCH2	-0.188568	0.828144	0.15386	-1.22558	0.220355
PTCHD1	0.0390645	1.03984	0.0872776	0.44759	0.654449
PTCHD2	0.0182578	1.01843	0.0888798	0.205421	0.837243
PTCHD3	0.0832924	1.08686	0.113851	0.731589	0.464419
PTCRA	0.0379869	1.03872	0.053337	0.712205	0.476338
PTDSS1	0.159426	1.17284	0.239038	0.666949	0.504805
PTEN	-0.0965692	0.907947	0.213103	-0.453158	0.650435
PTGR1	-0.375474	0.686963	0.241521	-1.55462	0.120036
PTGS1	-0.153863	0.857389	0.182616	-0.842553	0.399479
PTGS2	0.173303	1.18923	0.146858	1.18007	0.237971
PTHLH	0.080498	1.08383	0.10943	0.735609	0.461969
PTK2	0.460767	1.58529	0.223694	2.05981	0.0394167
PTN	0.148576	1.16018	0.111233	1.33572	0.181641
PTP4A1	0.306364	1.35848	0.208928	1.46636	0.14255
PTPN1	0.202663	1.22466	0.169406	1.19632	0.231573
PTPN11	1.12703	3.08648	0.424004	2.65807	0.007859
PTPN5	0.0146428	1.01475	0.100161	0.146192	0.883769
PTPRC	-0.0839501	0.919477	0.099721	-0.84185	0.399872
PTPRR	-0.00364523	0.996361	0.0911743	-0.0399809	0.968108
PTTG1	-0.0206518	0.97956	0.138364	-0.149257	0.881351
PTTG2	0.680875	1.9756	0.22594	3.01352	0.00258233
PUS1	0.325704	1.38501	0.270631	1.2035	0.228784
PVR	-0.223918	0.799381	0.193266	-1.1586	0.24662
PYCARD	-0.0419089	0.958957	0.116609	-0.359396	0.719299
PYCR1	0.217346	1.24277	0.176269	1.23303	0.217563
PYGL	-0.12203	0.885122	0.160449	-0.760553	0.446924
QDPR	-0.210657	0.810052	0.12849	-1.63948	0.101114
QSOX2	0.520955	1.68364	0.244563	2.13015	0.0331591
RAB23	0.263694	1.30173	0.221394	1.19106	0.233629
RAB25	-0.150449	0.860321	0.174523	-0.86206	0.388655
RAB27B	-0.0984982	0.906197	0.156514	-0.629324	0.529137
RAB4A	0.0344516	1.03505	0.179167	0.192288	0.847517
RAB6B	0.120169	1.12769	0.114439	1.05007	0.293685
RAC1	0.311491	1.36546	0.244187	1.27562	0.202089
RAC2	-0.0311957	0.969286	0.178721	-0.17455	0.861433
RAC3	-0.0639891	0.938015	0.174381	-0.36695	0.713656
RACGAP1	0.719222	2.05284	0.266631	2.69745	0.00698737
RAD1	0.166816	1.18154	0.15352	1.08661	0.277211
RAD17	-0.51089	0.599961	0.318802	-1.60253	0.109038
RAD18	-0.280597	0.755333	0.252255	-1.11235	0.265986
RAD21	0.30981	1.36317	0.168668	1.8368	0.066239
RAD23A	0.0515341	1.05289	0.299948	0.17181	0.863587
RAD23B	0.378983	1.4608	0.246342	1.53844	0.123941
RAD50	-0.533662	0.586453	0.312821	-1.70597	0.0880145
RAD51	0.132923	1.14216	0.190992	0.695964	0.486451
RAD51B	-0.456877	0.633258	0.234213	-1.95069	0.0510938
RAD51C	-0.202747	0.816485	0.21184	-0.957076	0.338529
RAD51D	-0.719099	0.487191	0.342395	-2.1002	0.0357111
RAD52	-0.0445678	0.956411	0.156263	-0.285211	0.775483
RAD54L	-0.0136056	0.986486	0.100664	-0.135159	0.892486
RAD9A	-0.456535	0.633475	0.25179	-1.81316	0.0698072
RAF1	-0.258627	0.772111	0.320443	-0.807092	0.419613
RAG1	0.0178286	1.01799	0.100002	0.178281	0.858502
RALA	0.392509	1.48069	0.284699	1.37868	0.167994
RAMP1	0.0647994	1.06694	0.098532	0.657648	0.510764
RAMP2	-0.488655	0.613451	0.201828	-2.42115	0.0154716
RAMP3	-0.0930777	0.911123	0.117209	-0.794117	0.427127
RAP1A	0.0696494	1.07213	0.295817	0.235448	0.813861
RARA	-0.323931	0.7233	0.185039	-1.75061	0.0800127
RARB	0.0551722	1.05672	0.106338	0.518839	0.603873
RASA1	-0.215219	0.806365	0.178873	-1.2032	0.2289
RASA4	-0.0354822	0.96514	0.166125	-0.213588	0.830869
RASAL1	0.335409	1.39851	0.132495	2.53148	0.0113583
RASD1	-0.043305	0.957619	0.113487	-0.381585	0.702769
RASGRF1	-0.0533083	0.948088	0.105089	-0.507266	0.611968
RASGRF2	-0.23121	0.793573	0.21016	-1.10016	0.271262
RASGRP1	-0.330761	0.718377	0.115457	-2.8648	0.00417268
RASGRP2	-0.0367115	0.963954	0.110101	-0.333437	0.738805
RASSF1	-0.384704	0.680652	0.267346	-1.43897	0.150158
RASSF7	-0.0147707	0.985338	0.173917	-0.0849294	0.932317
RB1	0.162918	1.17694	0.154718	1.053	0.292342
RB1CC1	-0.215216	0.806367	0.199009	-1.08144	0.279501
RBBP8	-0.397896	0.671732	0.176175	-2.25853	0.0239125
RBL1	0.32951	1.39029	0.2393	1.37698	0.168519
RBL2	-0.0960861	0.908386	0.191506	-0.501738	0.615852
RBM10	-0.318448	0.727277	0.528803	-0.602206	0.547037
RBP1	0.139503	1.1497	0.10571	1.31968	0.186943
RBPJ	0.255907	1.29163	0.286848	0.892135	0.37232
RBPMS2	-0.101368	0.9036	0.156971	-0.645778	0.518423
[truncated: 560 more rows]

## Sheet: FUL Cohort
Gene.Name	FUL.coef	FUL.HR	FUL.se(coef)	FUL.z	FUL.P
A2M	-0.258416	0.772274	0.168731	-1.53152	0.125641
ABCA2	0.114664	1.1215	0.31137	0.368258	0.712681
ABCA3	-0.28993	0.748316	0.205303	-1.41221	0.157889
ABCA4	-0.104832	0.900475	0.178908	-0.585957	0.557904
ABCA5	-0.196752	0.821395	0.243101	-0.809342	0.418319
ABCA9	-0.224241	0.799122	0.181292	-1.23691	0.216121
ABCB11	0.0400769	1.04089	0.0862278	0.464779	0.64209
ABCB4	0.0582729	1.06	0.193918	0.300502	0.763794
ABCB5	-0.139767	0.869561	0.195202	-0.716011	0.473985
ABCB6	-0.098412	0.906275	0.321804	-0.305813	0.759747
ABCC1	-0.340484	0.711426	0.357907	-0.951321	0.341441
ABCC10	0.0524519	1.05385	0.67522	0.0776812	0.938082
ABCC11	-0.132478	0.875922	0.132693	-0.998376	0.318097
ABCC12	-0.0646711	0.937376	0.137432	-0.470567	0.63795
ABCC2	0.128464	1.13708	0.107344	1.19675	0.231404
ABCC3	-0.0719837	0.930546	0.242457	-0.296892	0.766549
ABCC4	-0.205033	0.81462	0.263235	-0.778899	0.436039
ABCC5	0.233711	1.26328	0.252016	0.927367	0.353736
ABCC6	0.303202	1.35419	0.152656	1.98618	0.0470133
ABCD1	0.0896988	1.09384	0.270038	0.332171	0.73976
ABCD3	0.190541	1.2099	0.211247	0.901986	0.367065
ABCD4	-0.918019	0.399309	0.482383	-1.90309	0.0570283
ABCF1	0.392935	1.48132	0.518938	0.757191	0.448935
ABCG2	-0.0492021	0.951989	0.205857	-0.239011	0.811097
ABCG8	0.22992	1.2585	0.140685	1.63429	0.102199
ABHD2	0.281811	1.32553	0.344136	0.818894	0.412847
ACACA	0.00192751	1.00193	0.305763	0.00630393	0.99497
ACACB	-0.187953	0.828654	0.289148	-0.650024	0.515677
ACADS	0.0297133	1.03016	0.205539	0.144563	0.885056
ACKR1	-0.219373	0.803022	0.111262	-1.97167	0.048647
ACKR2	-0.378884	0.684625	0.225704	-1.67867	0.0932156
ACKR3	-0.228124	0.796025	0.27959	-0.815923	0.414544
ACKR4	-0.208213	0.812034	0.23402	-0.889721	0.373616
ACLY	0.0422436	1.04315	0.359193	0.117607	0.906379
ACSL3	-0.0739041	0.928761	0.318177	-0.232273	0.816326
ACSL4	-0.312644	0.73151	0.327364	-0.955035	0.33956
ACSL5	-0.0650807	0.936992	0.140908	-0.461866	0.644178
ACTA2	0.0261811	1.02653	0.208653	0.125476	0.900146
ACTB	0.102309	1.10773	0.332732	0.307482	0.758476
ACTR1B	0.557977	1.74713	0.504387	1.10625	0.26862
ACTR2	-0.162577	0.849951	0.324342	-0.50125	0.616195
ACTR3B	0.191129	1.21062	0.248255	0.769891	0.441365
ACVR1B	0.862285	2.36857	0.518012	1.66461	0.0959916
ACVR1C	-0.114724	0.891612	0.124203	-0.923686	0.35565
ACVR2A	-0.21924	0.803129	0.29409	-0.745487	0.455978
ADAM17	-0.00931838	0.990725	0.442619	-0.0210528	0.983204
ADAM23	-0.0945758	0.909759	0.167293	-0.565331	0.571848
ADAMTS1	-0.244016	0.783475	0.181451	-1.3448	0.17869
ADAR	-0.116129	0.89036	0.286177	-0.405794	0.684894
ADCK3	0.0401069	1.04092	0.424361	0.0945113	0.924703
ADIPOQ	-0.209389	0.81108	0.0970475	-2.15759	0.0309597
ADIPOR1	0.257111	1.29319	0.372023	0.691116	0.489493
ADIPOR2	0.290293	1.33682	0.24179	1.2006	0.229906
ADM	0.169591	1.18482	0.157334	1.07791	0.281075
ADORA2A	-0.0904436	0.913526	0.295177	-0.306405	0.759296
ADORA2B	-0.200615	0.818227	0.277196	-0.72373	0.469231
ADRA1A	0.0873023	1.09123	0.135552	0.64405	0.519543
ADRA1B	0.0348258	1.03544	0.105627	0.329704	0.741624
ADRA1D	-0.209279	0.811169	0.110935	-1.88651	0.0592265
ADRA2A	-0.220428	0.802175	0.0849406	-2.59509	0.00945672
ADRA2B	-0.0105209	0.989534	0.163963	-0.0641664	0.948838
ADRA2C	-0.0280468	0.972343	0.252818	-0.110937	0.911666
AFF1	-0.0854675	0.918083	0.109728	-0.778906	0.436035
AGER	-0.0963088	0.908184	0.166305	-0.579108	0.562516
AGFG1	0.0083725	1.00841	0.350498	0.0238875	0.980942
AGGF1	0.208164	1.23141	0.454576	0.457929	0.647004
AGT	0.188557	1.20751	0.0948779	1.98737	0.0468818
AHNAK	-0.409346	0.664085	0.327327	-1.25057	0.211091
AHNAK2	0.00949703	1.00954	0.181536	0.0523147	0.958278
AHR	-0.131843	0.876479	0.327593	-0.402459	0.687346
AHRR	0.0379721	1.0387	0.250756	0.15143	0.879636
AICDA	0.0716143	1.07424	0.15218	0.47059	0.637933
AIFM1	1.04164	2.83385	0.43457	2.39694	0.0165328
AIMP2	0.526812	1.69352	0.352614	1.49402	0.135171
AK1	-0.0722329	0.930314	0.422933	-0.17079	0.864389
AK2	-0.0321319	0.968379	0.406005	-0.0791416	0.93692
AK3	-0.373943	0.688016	0.302203	-1.23739	0.215943
AKAP1	0.220649	1.24689	0.266403	0.828252	0.407528
AKR1B1	-0.313389	0.730965	0.319027	-0.982328	0.325938
AKR1C3	0.00950756	1.00955	0.155217	0.0612533	0.951157
AKT1	0.371808	1.45035	0.264182	1.40739	0.15931
AKT1S1	-0.364965	0.694221	0.484996	-0.752511	0.451744
AKT2	-0.161647	0.850742	0.435332	-0.371318	0.710401
AKT3	-0.334672	0.715573	0.253866	-1.3183	0.187403
ALAS1	-0.0413174	0.959525	0.392835	-0.105178	0.916235
ALB	0.0802565	1.08356	0.0434241	1.8482	0.0645733
ALCAM	-0.073348	0.929277	0.273739	-0.267948	0.788739
ALDH1A1	-0.0729479	0.929649	0.118685	-0.614633	0.538797
ALDH1A3	-0.246099	0.781845	0.166052	-1.48206	0.138325
ALDH2	0.0213506	1.02158	0.153856	0.13877	0.889632
ALDH4A1	0.1672	1.18199	0.176976	0.944759	0.344782
ALDOC	0.127757	1.13628	0.163791	0.780002	0.43539
ALK	-0.166489	0.846632	0.220879	-0.753758	0.450995
ALKBH2	0.711592	2.03723	0.400858	1.77518	0.0758689
ALKBH3	-0.0135524	0.986539	0.308739	-0.043896	0.964987
ALPL	0.0438907	1.04487	0.14108	0.311104	0.755721
AMER1	0.522473	1.68619	0.379048	1.37838	0.168085
AMFR	-0.345205	0.708075	0.320186	-1.07814	0.280972
AMH	0.298724	1.34814	0.169796	1.75931	0.0785246
AMOT	-0.188293	0.828372	0.249938	-0.753361	0.451233
ANAPC2	0.392988	1.4814	0.452487	0.868505	0.385118
ANG	0.0266379	1.027	0.299133	0.0890504	0.929042
ANGPT1	-0.245585	0.782247	0.23425	-1.04839	0.294459
ANGPT2	-0.0886312	0.915183	0.231148	-0.38344	0.701394
ANGPTL1	-0.456512	0.63349	0.312414	-1.46124	0.143949
ANGPTL4	0.304193	1.35553	0.200473	1.51738	0.129171
ANKRD37	0.00447066	1.00448	0.33601	0.0133052	0.989384
ANLN	0.509224	1.664	0.230295	2.21118	0.0270234
ANPEP	0.00461557	1.00463	0.113707	0.0405918	0.967621
ANXA1	-0.357496	0.699425	0.229093	-1.56048	0.118646
ANXA2	-0.274346	0.760069	0.234754	-1.16865	0.242544
ANXA3	-0.180212	0.835094	0.213375	-0.844579	0.398346
ANXA8	0.087013	1.09091	0.171787	0.506516	0.612495
AP2B1	-0.711638	0.490839	0.395502	-1.79933	0.0719664
APAF1	-0.10051	0.904377	0.376602	-0.266886	0.789557
APBB1	-0.537725	0.584076	0.264245	-2.03495	0.0418563
APC	0.278799	1.32154	0.672126	0.414802	0.678287
APCS	0.115082	1.12197	0.0900714	1.27768	0.201363
APEX1	0.743743	2.1038	0.460887	1.61372	0.106588
APEX2	0.434557	1.54428	0.353408	1.22962	0.21884
APH1B	-0.548355	0.5779	0.341937	-1.60367	0.108786
APOC2	0.0240179	1.02431	0.0927379	0.258987	0.795645
APOC4	0.144438	1.15539	0.0848282	1.70271	0.0886219
APOL3	-0.349814	0.704819	0.205478	-1.70244	0.0886723
APP	-0.109335	0.896431	0.22302	-0.490245	0.623961
APPBP2	-0.678232	0.507514	0.537987	-1.26068	0.207423
AQP1	-0.363668	0.695122	0.228018	-1.59491	0.110732
AQP2	-0.0816939	0.921554	0.212385	-0.38465	0.700497
AQP4	-0.145258	0.864799	0.134211	-1.08231	0.279114
AQP7	-0.128194	0.879682	0.23752	-0.53972	0.58939
AQP9	0.042518	1.04343	0.123628	0.34392	0.730907
AR	0.110622	1.11697	0.256728	0.430892	0.666547
ARAF	0.720299	2.05505	0.548142	1.31407	0.188821
AREG	-0.0190289	0.981151	0.0697122	-0.272964	0.784881
ARHGAP44	-0.0454766	0.955542	0.12735	-0.357099	0.721018
ARHGEF16	0.28922	1.33539	0.219588	1.31711	0.187803
ARID1A	-0.101566	0.903421	0.447981	-0.22672	0.820641
ARID1B	-0.413917	0.661056	0.586319	-0.705959	0.480214
ARID2	0.241371	1.27299	0.534833	0.451302	0.651772
ARMC1	-0.16756	0.845726	0.374213	-0.447765	0.654323
ARNT	-0.300855	0.740185	0.511433	-0.58826	0.556358
ARNT2	0.148863	1.16051	0.171454	0.868236	0.385265
ASB13	-0.397663	0.671888	0.236507	-1.6814	0.0926847
ASB16.AS1	0.0992625	1.10436	0.381078	0.260478	0.794495
ASB9	-0.349012	0.705385	0.271852	-1.28383	0.199201
ASNS	0.1559	1.16871	0.241855	0.644601	0.519186
ASPM	0.40841	1.50442	0.225987	1.80723	0.0707259
ASXL1	-0.252233	0.777064	0.406711	-0.620177	0.535141
ATAD2	0.406904	1.50216	0.246459	1.651	0.0987387
ATF1	-0.424752	0.653932	0.542863	-0.782429	0.433962
ATF2	-0.152154	0.858856	0.515715	-0.295036	0.767966
ATF4	-0.17761	0.837269	0.420418	-0.422459	0.67269
ATF6	-0.647838	0.523176	0.411621	-1.57387	0.115518
ATF6B	0.69886	2.01146	0.41203	1.69614	0.089859
ATG12	0.146028	1.15723	0.314853	0.463798	0.642793
ATG13	-0.0232075	0.97706	0.296106	-0.0783757	0.937529
ATG16L1	0.257167	1.29326	0.431081	0.596563	0.550799
ATG3	0.388801	1.47521	0.409973	0.948357	0.342948
ATG5	0.407645	1.50327	0.422785	0.96419	0.334951
ATG7	0.0910001	1.09527	0.390102	0.233272	0.81555
ATM	-0.610953	0.542833	0.418681	-1.45923	0.144501
ATP5A1	0.539684	1.71546	0.467293	1.15491	0.248125
ATP5F1	0.0729399	1.07567	0.341066	0.213858	0.830658
ATP5G1	0.200867	1.22246	0.608133	0.330301	0.741173
ATP6V0C	-0.0547729	0.9467	0.356695	-0.153557	0.877959
ATP6V1G2	-0.0590419	0.942667	0.256731	-0.229975	0.818111
ATP7A	-0.0392426	0.961517	0.276375	-0.141991	0.887088
ATP7B	0.0911819	1.09547	0.221212	0.412192	0.680199
ATR	0.0852142	1.08895	0.478477	0.178095	0.858649
ATRX	0.230836	1.25965	0.439016	0.525803	0.599025
ATXN1	0.196232	1.21681	0.463446	0.423419	0.671989
ATXN3	-0.677409	0.507931	0.350802	-1.93103	0.0534791
AURKA	0.333854	1.39634	0.268525	1.24329	0.213762
AURKB	0.68871	1.99115	0.342206	2.01256	0.0441608
AURKC	0.154229	1.16676	0.241927	0.637502	0.523798
AXIN1	0.380843	1.46352	0.387472	0.98289	0.325662
AXIN2	-0.313563	0.730838	0.270336	-1.1599	0.246088
AXL	-0.576451	0.561889	0.339603	-1.69743	0.089616
B3GNT8	-0.352843	0.702687	0.335536	-1.05158	0.292991
BAD	-0.251216	0.777854	0.313176	-0.802155	0.422463
BAG1	-0.641419	0.526545	0.38921	-1.648	0.0993518
BAG2	0.0655645	1.06776	0.272928	0.240226	0.810155
BAG3	0.12375	1.13173	0.291186	0.424985	0.670848
BAG4	0.653657	1.92256	0.310254	2.10684	0.0351313
BAG5	0.306586	1.35878	0.550248	0.557178	0.577406
BAI1	-0.0246163	0.975684	0.186851	-0.131743	0.895188
BAIAP3	0.0382821	1.03902	0.125192	0.305787	0.759767
BAK1	0.0626055	1.06461	0.599216	0.104479	0.916789
BAMBI	0.0299613	1.03041	0.108339	0.276551	0.782125
BAP1	0.234861	1.26473	0.672581	0.349193	0.726944
BATF	-0.140181	0.869201	0.209863	-0.667967	0.504155
BAX	-0.240046	0.786592	0.573854	-0.418304	0.675725
BBC3	0.285153	1.32997	0.390314	0.730575	0.465039
BBS4	-0.114251	0.892034	0.235918	-0.484281	0.628187
BCAR1	-0.224661	0.798787	0.334408	-0.671816	0.501701
BCAT1	-0.331922	0.717543	0.245897	-1.34984	0.177068
BCCIP	0.478467	1.6136	0.393606	1.2156	0.224137
BCL10	-0.453138	0.635631	0.556848	-0.813754	0.415786
BCL2	-0.417946	0.658398	0.215307	-1.94116	0.0522387
BCL2A1	-0.141118	0.868387	0.166239	-0.848885	0.395945
BCL2L1	0.162178	1.17607	0.444154	0.365139	0.715007
BCL2L10	-0.0956683	0.908765	0.183412	-0.521604	0.601946
BCL2L11	0.5064	1.65931	0.389859	1.29893	0.193967
BCL2L2	0.589268	1.80267	0.445549	1.32257	0.18598
BCL3	0.0644336	1.06655	0.345028	0.186749	0.851858
BCL6	-0.0465857	0.954483	0.205961	-0.226187	0.821056
BCOR	0.447624	1.56459	0.393701	1.13697	0.255552
BCR	-0.579436	0.560214	0.402461	-1.43973	0.149943
BDNF	-0.168658	0.844798	0.150987	-1.11704	0.263977
BECN1	-0.327631	0.720629	0.559304	-0.585783	0.558021
BFAR	0.480704	1.61721	0.414388	1.16003	0.246035
BHLHE40	-0.201066	0.817858	0.22473	-0.894703	0.370946
BID	-0.773084	0.461587	0.392813	-1.96807	0.0490601
BIK	-0.159005	0.852992	0.182145	-0.872957	0.382686
BIRC2	-0.960232	0.382804	0.401184	-2.39349	0.0166889
BIRC3	-0.650011	0.52204	0.23665	-2.74672	0.00601938
BIRC5	0.370347	1.44824	0.281886	1.31382	0.188907
BIRC6	0.492017	1.63561	0.688906	0.7142	0.475104
BIRC7	-0.0863037	0.917316	0.136509	-0.63222	0.527243
BLM	0.072091	1.07475	0.325042	0.22179	0.824477
BLVRA	0.18157	1.1991	0.277677	0.653889	0.513183
BMF	0.312213	1.36645	0.375536	0.831381	0.405758
BMI1	0.0897862	1.09394	0.214631	0.418328	0.675707
BMP1	0.0729468	1.07567	0.274878	0.265378	0.790718
BMP2	-0.0688004	0.933513	0.110296	-0.623781	0.532772
BMP4	0.0497419	1.051	0.197395	0.251992	0.801047
BMP5	-0.076995	0.925894	0.196454	-0.391924	0.695115
BMP6	-0.202348	0.816811	0.135804	-1.49	0.136224
BMP7	0.157908	1.17106	0.144742	1.09096	0.27529
BMP8A	-0.155994	0.855565	0.197031	-0.791722	0.428523
BMP8B	0.0286615	1.02908	0.162044	0.176875	0.859606
BMPR1B	-0.076112	0.926712	0.0795553	-0.956718	0.338709
BNIP2	-0.120084	0.886846	0.418665	-0.286826	0.774246
BNIP3	0.491501	1.63477	0.265435	1.85168	0.0640716
BNIP3L	-0.0447052	0.956279	0.373728	-0.11962	0.904784
BOC	-0.334643	0.715593	0.217263	-1.54027	0.123494
BOD1	0.135291	1.14487	0.354615	0.381515	0.702821
BOK	-0.0313681	0.969119	0.251554	-0.124697	0.900763
BRAF	-0.57671	0.561743	0.333405	-1.72976	0.0836733
BRCA1	0.185781	1.20416	0.235004	0.790545	0.42921
BRCA2	0.426949	1.53257	0.362156	1.17891	0.238435
BRIP1	0.0382009	1.03894	0.159356	0.239721	0.810547
BTC	0.0291377	1.02957	0.176146	0.165418	0.868615
BTG1	-0.429063	0.651119	0.263591	-1.62776	0.103576
BTG2	-0.193774	0.823844	0.182743	-1.06037	0.288978
BTG3	-0.313815	0.730654	0.266843	-1.17603	0.239583
BTK	-0.265372	0.76692	0.257092	-1.03221	0.301975
BTRC	-0.0812031	0.922006	0.39395	-0.206125	0.836693
BUB1	1.06257	2.89381	0.338567	3.13845	0.00169843
BUB1B	0.807644	2.24262	0.279942	2.88504	0.00391369
C17orf53	0.518231	1.67905	0.263752	1.96484	0.0494326
C19orf40	0.0907236	1.09497	0.301994	0.300415	0.763861
C1orf106	0.460879	1.58547	0.252089	1.82824	0.0675133
C1orf159	-0.13346	0.875063	0.118835	-1.12307	0.261407
C1orf86	0.258768	1.29533	0.351497	0.73619	0.461615
C1QA	-0.0903712	0.913592	0.154769	-0.58391	0.559281
C1S	-0.0844679	0.919001	0.151122	-0.558937	0.576204
C3	0.00600309	1.00602	0.101435	0.0591814	0.952808
C3AR1	-0.194826	0.822978	0.261211	-0.745857	0.455754
C5	0.0502046	1.05149	0.131436	0.381971	0.702483
C5AR1	-0.130982	0.877234	0.214798	-0.609789	0.542002
C5orf55	0.0646898	1.06683	0.32747	0.197544	0.843402
CA12	0.136032	1.14572	0.186485	0.729454	0.465724
CA9	0.316579	1.37242	0.190739	1.65975	0.0969641
CACNA1C	0.208192	1.23145	0.253489	0.821305	0.411472
CACNA1D	-0.0880006	0.91576	0.160504	-0.548278	0.583501
CACNA1E	-0.0467743	0.954303	0.203983	-0.229305	0.818632
CACNA1G	0.0259008	1.02624	0.178421	0.145167	0.884579
CACNA1H	-0.044143	0.956817	0.131471	-0.335764	0.737049
CACNA2D1	-0.275855	0.758923	0.294649	-0.936216	0.349162
CACNA2D2	-0.118691	0.888082	0.10118	-1.17307	0.240768
CACNA2D3	0.0447783	1.0458	0.114131	0.392341	0.694807
CACNA2D4	-0.127274	0.880492	0.117522	-1.08298	0.278815
CACNB2	0.0722778	1.07495	0.275885	0.261985	0.793333
CACNB3	0.132503	1.14168	0.194376	0.681684	0.495439
CACNB4	0.309167	1.36229	0.237399	1.30231	0.192812
CACNG1	-0.00813629	0.991897	0.184845	-0.0440168	0.964891
CACNG4	0.0740728	1.07689	0.136641	0.542099	0.58775
CACNG6	0.0112935	1.01136	0.147397	0.0766193	0.938926
CACYBP	-0.00329998	0.996705	0.220904	-0.0149385	0.988081
CAD	0.461538	1.58651	0.534027	0.86426	0.387445
CADM1	-0.136593	0.872325	0.255179	-0.535281	0.592455
CALD1	-0.0682123	0.934062	0.153443	-0.444546	0.656648
CALM1	-0.227758	0.796317	0.384265	-0.592711	0.553374
CALML3	-0.148415	0.862074	0.183183	-0.810199	0.417826
CALML5	0.00767699	1.00771	0.0626799	0.122479	0.902519
CALML6	0.0466147	1.04772	0.090676	0.51408	0.607196
CALR	-0.00275416	0.99725	0.310324	-0.00887509	0.992919
CAMK2B	0.0989156	1.10397	0.153418	0.644745	0.519092
CAMK2N1	0.677404	1.96876	0.294327	2.30154	0.0213614
CAMKK1	-0.0480184	0.953116	0.150682	-0.318674	0.749974
CAMKK2	-0.105156	0.900184	0.437128	-0.240561	0.809896
CAPN1	-0.396706	0.672532	0.405192	-0.979057	0.327552
CAPN2	-0.312483	0.731628	0.229947	-1.35893	0.174167
CAPN3	-0.0721383	0.930402	0.249767	-0.288822	0.772718
CAPN5	0.278064	1.32057	0.191204	1.45428	0.14587
CAPN6	-0.0299698	0.970475	0.107532	-0.278706	0.780471
CAPN7	0.129118	1.13782	0.604941	0.213439	0.830985
CAPNS1	-0.00591423	0.994103	0.38942	-0.0151873	0.987883
CARD11	-0.426857	0.652557	0.311992	-1.36817	0.171259
CARM1	1.12253	3.07263	0.528117	2.12554	0.0335415
CASP1	-0.514591	0.597745	0.30774	-1.67216	0.0944928
CASP10	-0.634149	0.530387	0.298927	-2.12142	0.0338866
CASP12	-0.260539	0.770636	0.23386	-1.11408	0.265245
CASP14	0.166573	1.18125	0.121123	1.37524	0.169057
CASP2	-0.0556948	0.945828	0.549689	-0.101321	0.919296
CASP3	0.0763128	1.0793	0.557825	0.136804	0.891186
CASP4	-0.591612	0.553435	0.369491	-1.60116	0.109343
CASP5	-0.169342	0.84422	0.17598	-0.962278	0.33591
CASP6	-0.248885	0.77967	0.424031	-0.58695	0.557237
CASP7	-0.223292	0.799881	0.420661	-0.530813	0.595548
CASP8	-0.368375	0.691858	0.286993	-1.28357	0.199293
CASP8AP2	0.0305947	1.03107	0.380426	0.0804222	0.935901
CASP9	-0.141806	0.86779	0.121165	-1.17035	0.241858
CAV1	-0.209546	0.810952	0.192858	-1.08653	0.277244
CAV2	-0.21887	0.803426	0.209616	-1.04415	0.296418
CBL	-1.15299	0.315692	0.419644	-2.74753	0.00600451
CBLC	0.187967	1.20679	0.117824	1.59532	0.11064
CBX3	0.24232	1.2742	0.348262	0.695796	0.486557
CBX5	0.538196	1.71291	0.418037	1.28744	0.197942
CCBL2	-0.415613	0.659935	0.442523	-0.93919	0.347633
CCDC103	-0.190152	0.826833	0.261192	-0.728018	0.466603
CCL1	0.151237	1.16327	0.215185	0.702824	0.482165
CCL11	-0.151035	0.859817	0.15103	-1.00003	0.317295
CCL13	-0.212524	0.808541	0.180757	-1.17575	0.239697
CCL14	-0.220693	0.801963	0.14821	-1.48905	0.136474
CCL15	-0.0841955	0.919252	0.174494	-0.482512	0.629442
CCL16	0.0602624	1.06212	0.102131	0.590051	0.555157
CCL17	-0.366444	0.693195	0.186772	-1.96198	0.0497646
CCL18	-0.0924027	0.911738	0.096316	-0.95937	0.337372
CCL19	-0.169188	0.84435	0.069779	-2.42462	0.0153243
CCL2	-0.342973	0.709657	0.170304	-2.01389	0.0440209
CCL20	-0.438713	0.644866	0.173684	-2.52593	0.0115394
CCL21	-0.180789	0.834611	0.0884232	-2.04459	0.0408952
CCL22	-0.640391	0.527086	0.221859	-2.88648	0.00389582
CCL23	-0.18422	0.831752	0.202966	-0.907641	0.364068
CCL24	-0.0451819	0.955824	0.155883	-0.289845	0.771935
CCL25	-0.0140269	0.986071	0.0961204	-0.145931	0.883976
CCL26	0.0874971	1.09144	0.225757	0.387572	0.698333
CCL27	-0.00819963	0.991834	0.0798569	-0.102679	0.918218
CCL28	-0.13658	0.872336	0.200649	-0.680693	0.496066
CCL3	-0.251865	0.77735	0.108145	-2.32895	0.0198617
CCL4	-0.232157	0.792821	0.15815	-1.46796	0.142116
CCL5	-0.279924	0.755841	0.195993	-1.42823	0.153224
CCL7	-0.0559214	0.945613	0.131104	-0.426541	0.669713
CCL8	-0.154908	0.856494	0.119283	-1.29867	0.194058
CCNA1	-0.0110714	0.98899	0.132357	-0.0836479	0.933336
CCNA2	0.587554	1.79958	0.276774	2.12287	0.0337648
CCNB1	0.586655	1.79796	0.252157	2.32655	0.0199892
CCNB2	0.0265954	1.02695	0.180702	0.147178	0.882992
CCNB3	0.0308247	1.0313	0.112781	0.273315	0.784611
CCNC	0.18187	1.19946	0.311872	0.583157	0.559788
CCND1	0.166876	1.18161	0.151996	1.0979	0.272247
CCND2	-0.840722	0.431399	0.296049	-2.83981	0.00451401
CCND3	-0.123075	0.884197	0.368276	-0.334193	0.738234
CCNE1	0.539489	1.71513	0.207315	2.60226	0.00926113
CCNE2	0.307859	1.36051	0.228587	1.34679	0.178048
CCNF	0.472737	1.60438	0.278845	1.69534	0.0900111
CCNG1	0.156465	1.16937	0.283776	0.551368	0.581381
CCNG2	0.199405	1.22068	0.266379	0.748578	0.454112
CCNH	0.0729804	1.07571	0.168195	0.433903	0.664359
CCNO	0.223449	1.25038	0.117755	1.89758	0.0577519
CCNT1	0.603012	1.82762	0.464875	1.29715	0.19458
CCR1	-0.202157	0.816967	0.239558	-0.843873	0.39874
CCR10	-0.0916533	0.912421	0.198635	-0.461416	0.6445
CCR2	-0.394215	0.674209	0.211173	-1.86679	0.0619311
CCR3	0.11522	1.12212	0.187035	0.616035	0.537872
CCR4	-0.337376	0.71364	0.194173	-1.73751	0.0822975
CCR5	-0.139349	0.869924	0.219749	-0.634129	0.525996
CCR6	-0.0823094	0.920987	0.150742	-0.546027	0.585047
CCR7	-0.526563	0.590631	0.16887	-3.11816	0.00181986
CCR8	-0.252556	0.776813	0.220337	-1.14623	0.251701
CCR9	0.0407265	1.04157	0.18958	0.214825	0.829904
CCRL2	-0.098151	0.906512	0.196345	-0.499889	0.617153
CCS	0.88474	2.42236	0.524064	1.68823	0.0913673
CCT2	0.511149	1.66721	0.247295	2.06696	0.0387381
CCT3	0.287799	1.33349	0.353685	0.813715	0.415808
CCT4	0.891961	2.43991	0.539057	1.65467	0.0979916
CCT5	0.244462	1.27693	0.32056	0.762609	0.445697
CCT6A	0.401361	1.49386	0.379457	1.05773	0.290181
CCT6B	-0.316794	0.728481	0.342393	-0.925234	0.354844
CCT7	0.611018	1.84231	0.428921	1.42455	0.154288
CD14	-0.0573097	0.944302	0.167379	-0.342395	0.732054
CD160	-0.104337	0.900922	0.135727	-0.768728	0.442055
CD163	0.0342424	1.03484	0.138584	0.247087	0.804841
CD19	-0.114663	0.891666	0.0859577	-1.33395	0.18222
CD2	-0.268839	0.764267	0.182512	-1.47299	0.140754
CD209	-0.229776	0.794712	0.19206	-1.19637	0.231551
CD22	-0.209731	0.810802	0.189132	-1.10891	0.267468
CD24	0.186642	1.2052	0.142794	1.30707	0.191188
CD27	-0.271108	0.762534	0.133552	-2.02998	0.0423583
CD274	-0.302924	0.738655	0.223183	-1.35729	0.174689
CD276	0.0718709	1.07452	0.269011	0.267167	0.78934
CD28	-0.347324	0.706576	0.203362	-1.70791	0.0876528
CD33	-0.220458	0.802152	0.23899	-0.922455	0.356292
CD34	-0.265156	0.767087	0.174104	-1.52297	0.127766
CD38	-0.158489	0.853432	0.162223	-0.976983	0.328578
CD3D	-0.43868	0.644887	0.177934	-2.46541	0.0136855
CD4	-0.295061	0.744486	0.208062	-1.41814	0.156149
CD40	-0.515559	0.597166	0.287775	-1.79153	0.0732076
CD40LG	-0.236443	0.789431	0.190336	-1.24224	0.214149
CD44	-0.308884	0.734266	0.168696	-1.83101	0.0670996
CD47	-0.850346	0.427267	0.406428	-2.09224	0.0364167
CD5	-0.293122	0.745931	0.140613	-2.0846	0.0371056
CD52	-0.378593	0.684825	0.175547	-2.15665	0.0310328
CD55	-0.199166	0.819413	0.22944	-0.868053	0.385365
CD59	-0.150022	0.860689	0.23734	-0.632097	0.527323
CD63	-0.170843	0.842954	0.260572	-0.655646	0.512052
CD68	-0.209729	0.810804	0.188833	-1.11066	0.266713
CD70	-0.219154	0.803198	0.137479	-1.59409	0.110916
CD74	-0.295232	0.744359	0.165856	-1.78005	0.0750684
CD79A	-0.402091	0.66892	0.183356	-2.19296	0.0283103
CD80	-0.377552	0.685538	0.234097	-1.6128	0.106788
CD83	-0.492711	0.610968	0.226683	-2.17357	0.0297376
CD86	-0.420575	0.656669	0.282323	-1.48969	0.136305
CD8A	-0.261538	0.769867	0.199472	-1.31115	0.189808
CDC14A	-0.300469	0.740471	0.248791	-1.20772	0.227156
CDC14B	-0.162373	0.850124	0.276087	-0.588123	0.55645
CDC16	-0.074249	0.92844	0.487852	-0.152196	0.879033
CDC20	0.507957	1.66189	0.185082	2.7445	0.00606025
CDC25A	0.44079	1.55393	0.285653	1.54309	0.122808
CDC25B	0.150866	1.16284	0.306698	0.491905	0.622786
CDC25C	0.310198	1.36369	0.288729	1.07436	0.282663
CDC34	0.621474	1.86167	0.340826	1.82343	0.068238
CDC42	-0.124609	0.882842	0.493504	-0.252498	0.800656
CDC42BPA	-0.00173291	0.998269	0.277448	-0.00624588	0.995017
CDC6	0.547979	1.72975	0.223019	2.4571	0.0140063
CDC7	0.254635	1.28999	0.374224	0.680435	0.496229
CDCA7	0.277347	1.31962	0.195317	1.41998	0.155613
CDH1	-0.268115	0.76482	0.150688	-1.77927	0.0751952
CDH13	0.103692	1.10926	0.265737	0.390204	0.696386
CDH15	0.0554512	1.05702	0.0896394	0.618602	0.536178
CDH2	0.343675	1.41012	0.144123	2.3846	0.0170979
CDH3	-0.0835749	0.919822	0.211052	-0.395992	0.692111
CDH5	-0.0205706	0.97964	0.288808	-0.0712259	0.943218
CDK1	0.218259	1.24391	0.201618	1.08254	0.279015
CDK16	0.856014	2.35376	0.334087	2.56225	0.0103998
CDK2	0.753359	2.12412	0.373902	2.01486	0.0439197
CDK4	0.227702	1.25571	0.340216	0.669288	0.503312
CDK5	0.28549	1.33041	0.395042	0.722683	0.469874
CDK5R1	-0.224921	0.798579	0.266185	-0.844979	0.398123
CDK5RAP1	0.190027	1.20928	0.343372	0.553413	0.57998
CDK6	-0.185456	0.830726	0.271571	-0.682901	0.494669
CDK7	0.341233	1.40668	0.492419	0.692974	0.488326
CDK8	0.383415	1.46729	0.423295	0.905787	0.365049
CDK9	0.119359	1.12677	0.542645	0.219957	0.825904
CDKL5	-0.0499213	0.951304	0.144234	-0.346114	0.729257
CDKN1A	-0.188102	0.82853	0.176304	-1.06692	0.286007
CDKN1B	0.11208	1.1186	0.260946	0.429513	0.66755
CDKN1C	-0.177968	0.836969	0.293987	-0.60536	0.54494
CDKN2A	-0.104818	0.900488	0.209176	-0.501101	0.6163
CDKN2B	-0.664933	0.514308	0.344863	-1.92811	0.0538412
CDKN2C	0.426932	1.53255	0.2062	2.07048	0.0384078
CDKN2D	0.301406	1.35176	0.338166	0.891297	0.37277
CDKN3	0.736011	2.08759	0.304911	2.41386	0.0157847
CDON	-0.161575	0.850803	0.117998	-1.36931	0.170904
CDX2	0.164626	1.17895	0.148471	1.10881	0.267513
CEACAM3	-0.0634596	0.938512	0.138327	-0.458764	0.646403
CEACAM5	-0.120661	0.886334	0.0796413	-1.51506	0.129758
CEACAM7	-0.13206	0.876289	0.124886	-1.05744	0.290309
CEBPA	0.0992458	1.10434	0.295861	0.335447	0.737288
CEBPB	-0.0846604	0.918824	0.233874	-0.361991	0.717359
CEBPD	-0.0918516	0.91224	0.230849	-0.397886	0.690714
CEBPE	0.136863	1.14667	0.167247	0.81833	0.413169
CECR6	0.0954793	1.10019	0.16862	0.566239	0.571231
CELSR2	0.212493	1.23676	0.186372	1.14015	0.254222
CENPF	0.378046	1.45943	0.18513	2.04205	0.0411461
CENPN	0.216388	1.24158	0.261789	0.826576	0.408477
CEP55	0.382436	1.46585	0.249464	1.53303	0.125269
CES1	0.0394923	1.04028	0.10579	0.37331	0.708918
CES2	0.243641	1.27589	0.179861	1.35461	0.175541
CFLAR	-0.533439	0.586584	0.392355	-1.35958	0.173962
CFTR	0.0658074	1.06802	0.220115	0.298968	0.764964
CHAD	0.0766529	1.07967	0.0990594	0.773807	0.439045
CHD1	-0.0353169	0.9653	0.40897	-0.0863556	0.931184
CHD7	0.131316	1.14033	0.237242	0.553511	0.579914
CHDH	-0.0742369	0.928452	0.308789	-0.240413	0.81001
CHEK1	-0.31728	0.728127	0.282488	-1.12317	0.261367
CHEK2	0.223963	1.25102	0.532288	0.420755	0.673934
CHGA	-0.0635725	0.938406	0.192338	-0.330525	0.741003
CHI3L1	-0.0678264	0.934423	0.161999	-0.418685	0.675446
CHI3L2	-0.0420126	0.958858	0.149219	-0.28155	0.778289
CHMP4B	0.080874	1.08423	0.336908	0.240048	0.810293
CHPT1	-0.0058856	0.994132	0.211621	-0.027812	0.977812
CHRNA1	-0.153281	0.857889	0.0939023	-1.63234	0.102607
CHRNB1	-0.0668079	0.935375	0.429126	-0.155684	0.876282
CHSY1	-0.167835	0.845494	0.485236	-0.345882	0.729431
CHUK	-0.166972	0.846223	0.45354	-0.368153	0.712759
CIC	0.00853152	1.00857	0.485903	0.0175581	0.985991
CIDEA	-0.201236	0.81772	0.175792	-1.14473	0.252319
CIDEB	0.0873145	1.09124	0.282	0.309625	0.756846
CIRBP	-0.149292	0.861317	0.366239	-0.407636	0.683541
CITED2	0.0424279	1.04334	0.200454	0.211659	0.832373
CKB	-0.0794885	0.923589	0.153144	-0.519043	0.603731
CKLF	-0.686338	0.503416	0.37509	-1.8298	0.0672805
CKMT1A	0.456744	1.57892	0.199131	2.29369	0.0218085
CKMT2	0.285111	1.32991	0.243793	1.16948	0.24221
CKS1B	0.590606	1.80508	0.387047	1.52593	0.127028
CKS2	0.309127	1.36224	0.301255	1.02613	0.304829
CLCA2	-0.0506395	0.950621	0.11006	-0.460107	0.645439
CLCF1	-0.280643	0.755298	0.318007	-0.882507	0.377503
CLDN3	-0.00319299	0.996812	0.144674	-0.0220702	0.982392
CLIC1	0.186304	1.20479	0.368188	0.506003	0.612855
CLIC3	-0.300188	0.740679	0.177857	-1.68781	0.0914484
CMC2	0.145348	1.15644	0.56988	0.255051	0.798684
CMKLR1	-0.286824	0.750644	0.252015	-1.13812	0.25507
CMTM1	-0.195282	0.822602	0.267935	-0.728842	0.466098
CMTM2	-0.00261365	0.99739	0.153081	-0.0170736	0.986378
CMTM3	-0.479936	0.618823	0.313429	-1.53124	0.125709
CMTM4	0.076417	1.07941	0.235173	0.32494	0.745226
CNIH4	-0.223097	0.800037	0.334207	-0.667541	0.504426
CNOT3	-0.154529	0.856818	0.324391	-0.476368	0.633812
CNPY1	-0.088758	0.915067	0.165927	-0.534922	0.592704
CNPY2	0.110244	1.11655	0.309209	0.356536	0.721439
CNPY3	-0.641565	0.526468	0.479561	-1.33782	0.180956
CNPY4	0.294228	1.34209	0.371732	0.791506	0.428649
CNTF	-0.465493	0.627826	0.43915	-1.05999	0.289151
CNTFR	-0.113154	0.893013	0.134554	-0.840958	0.400371
COL11A1	0.0544995	1.05601	0.10606	0.513856	0.607353
COL11A2	-0.227134	0.796814	0.178974	-1.26909	0.204407
COL17A1	-0.0642546	0.937766	0.0760553	-0.84484	0.3982
COL18A1	0.114208	1.12099	0.204147	0.559441	0.575861
COL1A1	0.0401725	1.04099	0.0968909	0.414616	0.678423
COL1A2	0.030277	1.03074	0.103715	0.291925	0.770344
COL27A1	-0.298104	0.742224	0.303917	-0.980875	0.326654
COL2A1	0.0408602	1.04171	0.111915	0.365099	0.715037
COL3A1	-0.00252161	0.997482	0.110346	-0.0228518	0.981768
COL4A2	0.0261235	1.02647	0.174305	0.149873	0.880865
COL4A3	-0.233914	0.791429	0.15345	-1.52437	0.127416
COL4A4	-0.26297	0.768765	0.217007	-1.2118	0.225589
COL4A5	0.155479	1.16822	0.187508	0.829188	0.406998
COL4A6	0.097938	1.10289	0.143051	0.684635	0.493574
COL5A1	0.0322894	1.03282	0.129098	0.250116	0.802498
COL5A2	0.000597732	1.0006	0.130715	0.0045728	0.996351
COL6A6	-0.150018	0.860692	0.0893748	-1.67853	0.0932442
COL9A3	0.0472279	1.04836	0.0917462	0.514767	0.606716
COMMD4	1.06584	2.90326	0.530551	2.00892	0.0445455
COMP	0.00647644	1.0065	0.0937272	0.0690988	0.944911
COPS5	-0.0203064	0.979898	0.279749	-0.0725877	0.942134
COX5A	0.0719478	1.0746	0.388131	0.18537	0.852939
COX7B	0.764667	2.14828	0.382496	1.99915	0.0455919
CP	-0.0234816	0.976792	0.0945433	-0.248368	0.803849
CPT1A	0.351949	1.42184	0.194982	1.80504	0.0710689
CPT1B	-0.556025	0.573484	0.351422	-1.58222	0.1136
CPT1C	-0.106742	0.898757	0.269369	-0.396267	0.691908
CPT2	0.423677	1.52757	0.379523	1.11634	0.264276
CRADD	0.0211866	1.02141	0.406575	0.0521098	0.958441
CREB1	-0.897617	0.40754	0.503434	-1.78299	0.074588
CREB3L1	0.0658409	1.06806	0.178151	0.36958	0.711695
CREB3L3	0.154034	1.16653	0.090092	1.70974	0.0873145
CREB3L4	0.109141	1.11532	0.177381	0.615293	0.538361
CREB5	-0.0251663	0.975148	0.161329	-0.155993	0.876038
CREBBP	0.0143352	1.01444	0.511835	0.0280074	0.977656
CRK	0.0971062	1.10198	0.654945	0.148266	0.882133
CRLF2	-0.154935	0.856471	0.201088	-0.770484	0.441013
CRLS1	-0.184143	0.831816	0.332758	-0.553386	0.579999
CRP	0.13123	1.14023	0.0940572	1.39521	0.162952
CRTAC1	-0.0864333	0.917197	0.125404	-0.689237	0.490674
CRTC2	-0.296365	0.743516	0.28649	-1.03447	0.300916
CRY1	-0.810166	0.444784	0.471371	-1.71874	0.0856612
CRYAA	0.125826	1.13408	0.177551	0.708676	0.478525
CRYAB	0.0350628	1.03568	0.266254	0.131689	0.89523
CSDE1	0.261821	1.29929	0.313875	0.834156	0.404193
CSF1	-0.758944	0.46816	0.290051	-2.61659	0.00888134
CSF1R	-0.297075	0.742989	0.279259	-1.0638	0.287421
CSF2	0.108575	1.11469	0.177001	0.613415	0.539602
CSF3	-0.155036	0.856384	0.125756	-1.23283	0.217638
CSF3R	0.0309452	1.03143	0.163277	0.189526	0.849681
CSNK1A1	0.452762	1.57265	0.347442	1.30313	0.192531
CSNK1E	-0.087958	0.915799	0.292821	-0.300381	0.763886
CSNK2A1	0.216779	1.24207	0.486556	0.445538	0.655931
CSNK2B	0.522502	1.68624	0.363741	1.43647	0.150869
CST6	-0.062989	0.938954	0.118046	-0.533596	0.593621
CSTB	-0.489457	0.612959	0.250752	-1.95195	0.0509439
CTGF	-0.293018	0.746008	0.213167	-1.3746	0.169256
CTLA4	-0.39664	0.672576	0.145089	-2.73377	0.00626143
CTNNA1	0.742155	2.10046	0.408991	1.8146	0.0695853
CTNNB1	0.321721	1.3795	0.337032	0.95457	0.339795
CTNNBIP1	0.163685	1.17784	0.360321	0.454274	0.649631
CTNND2	0.146174	1.1574	0.191686	0.762571	0.445719
CTPS1	0.555156	1.74221	0.506752	1.09552	0.27329
CTSA	-0.0929877	0.911205	0.151251	-0.61479	0.538694
CTSB	-0.107291	0.898264	0.200497	-0.535127	0.592562
CTSC	-0.229862	0.794643	0.241633	-0.951286	0.341459
CTSD	-0.234538	0.790937	0.178122	-1.31672	0.187932
CTSH	-0.384425	0.680842	0.233878	-1.6437	0.100239
CTSL	-0.0893361	0.914538	0.177807	-0.502433	0.615363
CTSS	-0.224714	0.798745	0.182522	-1.23116	0.218263
CTSV	0.222245	1.24888	0.243704	0.911947	0.361797
CUL2	-0.228331	0.795861	0.488599	-0.467318	0.640272
CUL3	-0.154189	0.85711	0.497386	-0.309999	0.756562
CX3CL1	-0.378074	0.68518	0.275107	-1.37428	0.169354
CX3CR1	-0.366341	0.693266	0.245979	-1.48932	0.136403
CXADR	0.0357144	1.03636	0.214159	0.166765	0.867555
CXCL1	-0.0252762	0.975041	0.163289	-0.154794	0.876983
CXCL10	-0.235534	0.790149	0.197823	-1.19063	0.2338
CXCL11	-0.213034	0.808129	0.20461	-1.04117	0.297797
CXCL12	-0.260767	0.77046	0.192711	-1.35315	0.176008
CXCL13	-0.12992	0.878166	0.113137	-1.14834	0.250829
CXCL14	-0.152783	0.858316	0.0900725	-1.69622	0.0898433
CXCL16	-0.1801	0.835187	0.284641	-0.632727	0.526912
CXCL2	-0.0855065	0.918047	0.139979	-0.610851	0.541298
CXCL3	-0.154121	0.857168	0.171392	-0.899234	0.368528
CXCL5	-0.0726236	0.929951	0.180484	-0.402382	0.687403
CXCL6	0.228897	1.25721	0.19182	1.19329	0.232756
CXCL8	-0.0278885	0.972497	0.198634	-0.140401	0.888343
CXCL9	-0.43355	0.648204	0.191737	-2.26117	0.0237485
CXCR1	-0.0247795	0.975525	0.252423	-0.0981663	0.9218
CXCR2	0.00315812	1.00316	0.135135	0.0233702	0.981355
CXCR3	-0.221513	0.801306	0.132769	-1.6684	0.0952357
CXCR4	-0.530038	0.588583	0.258635	-2.04936	0.0404265
CXCR5	-0.262282	0.769294	0.15895	-1.65009	0.0989237
CXCR6	-0.232817	0.792298	0.185557	-1.25469	0.20959
CXXC4	0.0696593	1.07214	0.15099	0.46135	0.644547
CXXC5	0.189135	1.2082	0.260808	0.72519	0.468336
CYBA	-0.336309	0.714402	0.223288	-1.50617	0.132025
CYBB	-0.297843	0.742418	0.205015	-1.45279	0.146283
CYCS	0.0597554	1.06158	0.253773	0.235468	0.813845
CYLD	-0.714793	0.489293	0.357541	-1.99919	0.0455876
CYP19A1	-0.147677	0.862709	0.192999	-0.765171	0.44417
CYP1A1	0.0231453	1.02342	0.183111	0.1264	0.899415
CYP1A2	0.0912449	1.09554	0.102277	0.892134	0.372321
CYP1B1	-0.190568	0.826489	0.19659	-0.969369	0.332361
CYP2A6	-0.00405608	0.995952	0.0720847	-0.0562682	0.955128
CYP2B6	-0.0163938	0.98374	0.114849	-0.142743	0.886494
CYP2C19	0.0783562	1.08151	0.13022	0.601722	0.547359
CYP2C8	0.0131593	1.01325	0.0859252	0.153149	0.878281
CYP2C9	0.0347606	1.03537	0.0854132	0.40697	0.68403
CYP2D6	0.215859	1.24093	0.156784	1.3768	0.168576
CYP2U1	-0.376973	0.685934	0.337306	-1.1176	0.263737
CYP3A4	0.102977	1.10847	0.114212	0.901628	0.367255
CYP3A5	0.10823	1.1143	0.105763	1.02333	0.306152
CYP4A22	0.107334	1.11331	0.0603928	1.77726	0.0755253
CYP4V2	-0.0887556	0.915069	0.21332	-0.416069	0.67736
CYP7A1	0.039137	1.03991	0.0646034	0.605805	0.544644
CYR61	-0.309856	0.733552	0.17469	-1.77375	0.0761051
DAAM1	0.513453	1.67105	0.428357	1.19866	0.230661
DAB2	-0.302213	0.73918	0.223391	-1.35284	0.176105
DAB2IP	-0.170648	0.843118	0.309325	-0.551679	0.581168
DACH1	0.00560241	1.00562	0.149817	0.0373951	0.97017
DAPK1	0.0279243	1.02832	0.264287	0.105659	0.915853
DAPL1	-0.027593	0.972784	0.0982865	-0.28074	0.77891
DAXX	-0.320551	0.725749	0.455627	-0.703539	0.48172
DBI	0.0602543	1.06211	0.198253	0.303926	0.761184
DCK	-0.0550842	0.946405	0.265266	-0.207657	0.835497
DDB2	-0.0564507	0.945113	0.333637	-0.169198	0.865641
DDIT3	0.287107	1.33257	0.322377	0.890594	0.373147
DDIT4	0.205178	1.22774	0.240533	0.853014	0.393652
DDR1	0.140393	1.15073	0.197352	0.711382	0.476848
DDX10	-0.415577	0.659959	0.258897	-1.60519	0.108453
DDX17	-0.922933	0.397352	0.559721	-1.64892	0.0991647
DDX39B	0.0862075	1.09003	0.246299	0.350012	0.726329
DDX5	-0.272113	0.761768	0.312768	-0.870014	0.384292
DDX58	-0.260986	0.770291	0.243333	-1.07255	0.283473
DDX59	0.549078	1.73166	0.510189	1.07622	0.281827
DEFB1	0.16532	1.17977	0.133423	1.23907	0.215319
DEGS1	-0.175464	0.839068	0.245741	-0.714019	0.475215
DENND4A	-0.646424	0.523916	0.335937	-1.92425	0.0543238
DEPDC1	0.20365	1.22587	0.188647	1.07953	0.280351
DES	0.0218364	1.02208	0.0822453	0.265503	0.790622
DESI1	0.126778	1.13517	0.431798	0.293606	0.769059
DFFA	0.261744	1.29919	0.22379	1.1696	0.242164
DHCR24	-0.141029	0.868464	0.202947	-0.694908	0.487113
DHH	0.00774391	1.00777	0.197576	0.0391945	0.968735
DHX58	-0.122931	0.884325	0.367137	-0.334835	0.737749
DIABLO	0.161547	1.17533	0.443023	0.364647	0.715375
DIAPH3	0.41525	1.51475	0.302933	1.37076	0.170449
DICER1	-0.400097	0.670255	0.365168	-1.09565	0.273232
DISP1	0.137149	1.147	0.252882	0.542343	0.587582
DISP2	0.142536	1.15319	0.270356	0.527214	0.598045
DKC1	1.06839	2.91069	0.469416	2.276	0.0228458
DKK1	-0.137489	0.871544	0.100959	-1.36184	0.173249
DKK2	-0.116941	0.889638	0.138375	-0.845101	0.398055
DKK3	-0.0780501	0.924918	0.226935	-0.343931	0.730898
DKK4	0.0575147	1.0592	0.167215	0.343957	0.730878
DLC1	-0.649605	0.522252	0.366698	-1.7715	0.0764779
DLGAP5	0.707946	2.02982	0.308596	2.29408	0.0217857
DLK1	-0.019532	0.980658	0.116299	-0.167946	0.866626
DLL1	-0.170266	0.843441	0.201415	-0.845346	0.397918
DLL3	0.0661566	1.06839	0.155063	0.426642	0.66964
DLL4	-0.475269	0.621718	0.309899	-1.53363	0.125121
DMC1	-0.0855805	0.917979	0.177912	-0.481028	0.630496
DMD	-0.129842	0.878234	0.195922	-0.662722	0.507508
DNAJA1	-0.441513	0.643063	0.429226	-1.02862	0.303656
DNAJA2	-0.0660489	0.936085	0.435731	-0.151582	0.879517
DNAJA3	0.380294	1.46271	0.323113	1.17697	0.239209
DNAJA4	-0.0678045	0.934443	0.271338	-0.249889	0.802673
DNAJB1	-0.233463	0.791787	0.386491	-0.604059	0.545804
DNAJB11	0.470945	1.60151	0.462317	1.01866	0.308364
DNAJB12	0.0203735	1.02058	0.413843	0.04923	0.960736
DNAJB13	0.116496	1.12355	0.274614	0.424216	0.671408
DNAJB14	-0.806226	0.44654	0.474816	-1.69798	0.0895123
DNAJB2	0.184965	1.20318	0.458532	0.403386	0.686664
DNAJB5	0.391061	1.47855	0.346994	1.127	0.259744
DNAJB6	-0.520976	0.593941	0.305878	-1.70322	0.0885273
DNAJB7	-0.195363	0.822536	0.107896	-1.81065	0.0701945
DNAJB8	-0.0603967	0.941391	0.141711	-0.426196	0.669965
DNAJB9	-0.765225	0.465229	0.489787	-1.56236	0.118202
DNAJC1	0.118245	1.12552	0.231424	0.510944	0.60939
DNAJC10	-0.2752	0.75942	0.32503	-0.846691	0.397167
DNAJC11	1.82818	6.22253	0.624687	2.92655	0.00342743
DNAJC12	-0.157477	0.854297	0.142575	-1.10452	0.269368
DNAJC13	0.0894076	1.09353	0.437269	0.204468	0.837987
DNAJC14	0.160725	1.17436	0.366432	0.438622	0.660935
DNAJC15	0.317051	1.37307	0.261663	1.21167	0.225637
DNAJC16	0.421652	1.52448	0.3983	1.05863	0.289769
DNAJC17	0.433132	1.54208	0.733544	0.590465	0.554879
DNAJC18	-0.192079	0.825242	0.318663	-0.602766	0.546664
DNAJC21	-0.0976184	0.906995	0.336151	-0.2904	0.77151
DNAJC22	0.204265	1.22662	0.137414	1.4865	0.137148
DNAJC3	-0.0233285	0.976942	0.266444	-0.087555	0.93023
DNAJC4	-0.638723	0.527966	0.431487	-1.48028	0.138798
DNAJC5	0.312047	1.36622	0.324542	0.9615	0.336301
DNAJC5B	-0.147371	0.862973	0.122719	-1.20088	0.229797
DNAJC5G	-0.286723	0.75072	0.179646	-1.59604	0.110479
DNAJC6	-0.0729518	0.929646	0.181574	-0.401774	0.68785
DNAJC7	0.168464	1.18349	0.456857	0.368745	0.712318
DNAJC8	-0.499998	0.606532	0.607052	-0.82365	0.410138
DNAJC9	0.321778	1.37958	0.383257	0.839587	0.40114
DNMT1	1.36046	3.898	0.580737	2.34265	0.0191475
DNMT3A	0.111749	1.11823	0.366137	0.30521	0.760206
DNTT	0.0480302	1.0492	0.102853	0.466981	0.640514
DPPA2	-0.0908502	0.913154	0.217673	-0.41737	0.676408
DPPA3	-0.136623	0.872299	0.234098	-0.583613	0.559481
DPPA4	-0.162541	0.849981	0.242748	-0.669587	0.503121
DPPA5	-0.106779	0.898724	0.192485	-0.554739	0.579073
DPYSL4	0.116494	1.12355	0.211195	0.551596	0.581225
DSC2	0.158888	1.17221	0.283883	0.559695	0.575687
DSG3	-0.0575493	0.944075	0.130111	-0.44231	0.658265
DSP	0.332853	1.39494	0.140234	2.37356	0.0176177
DST	-0.14539	0.864685	0.339618	-0.428097	0.668581
DTX1	-0.060591	0.941208	0.233378	-0.259626	0.795152
DTX3	0.281626	1.32528	0.347584	0.810241	0.417802
DTX4	-0.0925773	0.911579	0.214164	-0.432273	0.665543
DUSP1	-0.201091	0.817838	0.160625	-1.25193	0.210597
DUSP10	-0.423744	0.654591	0.289725	-1.46258	0.143583
DUSP2	-0.231619	0.793248	0.25068	-0.923963	0.355505
DUSP4	-0.0821102	0.92117	0.192512	-0.42652	0.669729
DUSP5	-0.170199	0.843497	0.214906	-0.791972	0.428377
DUSP6	-0.551671	0.575987	0.322072	-1.71288	0.0867345
DUSP8	0.311341	1.36526	0.301833	1.0315	0.302306
DVL1	0.940539	2.56136	0.494036	1.90379	0.0569379
DVL2	0.210746	1.2346	0.522073	0.403672	0.686454
E2F1	0.365217	1.44083	0.193219	1.89017	0.0587352
E2F3	0.465429	1.5927	0.392792	1.18493	0.236047
E2F5	-0.402723	0.668497	0.289853	-1.3894	0.16471
EAF2	0.180228	1.19749	0.262598	0.686326	0.492507
EBAG9	-0.317435	0.728014	0.391672	-0.810461	0.417675
EBF4	0.319376	1.37627	0.192912	1.65555	0.0978125
ECI2	0.160563	1.17417	0.226704	0.70825	0.47879
ECT2	0.472105	1.60337	0.299972	1.57383	0.115526
EDA2R	0.00869317	1.00873	0.213744	0.040671	0.967558
EDIL3	0.0717982	1.07444	0.134503	0.533805	0.593476
EDN1	-0.297673	0.742544	0.316816	-0.939577	0.347435
EEF1G	0.119916	1.1274	0.305342	0.392726	0.694522
EEF2K	0.0781187	1.08125	0.426621	0.18311	0.854711
EFNA1	0.45129	1.57034	0.311953	1.44666	0.147993
EFNA2	0.0951648	1.09984	0.131231	0.725172	0.468347
EFNA3	0.0441617	1.04515	0.253965	0.173889	0.861953
EFNA5	0.11521	1.12211	0.189919	0.606627	0.544098
EFNB1	0.211026	1.23494	0.33223	0.635181	0.52531
EFNB2	0.078972	1.08217	0.254722	0.310032	0.756536
EGF	-0.120688	0.886311	0.248306	-0.486045	0.626935
EGFR	-0.0544035	0.94705	0.212728	-0.255742	0.79815
EGLN1	0.230221	1.25888	0.279797	0.822814	0.410614
EGLN2	0.175783	1.19218	0.168761	1.04161	0.297593
EGR1	-0.223643	0.799601	0.145561	-1.53642	0.124436
EGR3	-0.217656	0.804402	0.155219	-1.40225	0.16084
EI24	0.331886	1.39359	0.476159	0.697007	0.485798
EIF2AK2	-0.294519	0.744889	0.331858	-0.887488	0.374816
EIF4A1	0.364986	1.44049	0.475597	0.767427	0.442828
EIF4B	0.244911	1.27751	0.338383	0.72377	0.469207
EIF4E	0.83377	2.30198	0.471315	1.76903	0.076889
EIF4EBP1	0.482986	1.62091	0.307487	1.57075	0.116241
EIF4G1	0.625324	1.86885	0.421216	1.48457	0.137658
EIF5B	0.126562	1.13492	0.33555	0.377177	0.706042
EIF6	0.334192	1.39681	0.281634	1.18662	0.235378
ELAVL1	0.373059	1.45217	0.449725	0.829527	0.406806
ELK1	0.942868	2.56733	0.468175	2.01392	0.0440178
ELL2	0.00074513	1.00075	0.368878	0.00201999	0.998388
ELMO1	-0.0324574	0.968064	0.275254	-0.117918	0.906132
EML4	-0.249193	0.779429	0.31872	-0.781855	0.4343
EMP1	-0.362196	0.696146	0.192933	-1.87731	0.060475
EMP3	-0.249643	0.779079	0.222549	-1.12174	0.261971
EN2	-0.0532447	0.948148	0.162492	-0.327676	0.743157
ENDOD1	-0.16729	0.845954	0.336436	-0.497241	0.619019
ENDOG	0.206501	1.22937	0.439763	0.469574	0.638659
ENG	-0.26687	0.765773	0.190789	-1.39877	0.161881
ENO1	0.101015	1.10629	0.268144	0.37672	0.706382
ENTPD1	-0.408411	0.664706	0.347397	-1.17563	0.239742
EOMES	-0.162145	0.850318	0.149186	-1.08686	0.277097
EP300	-0.723293	0.485152	0.474681	-1.52375	0.127572
EPCAM	0.109364	1.11557	0.159391	0.686139	0.492625
EPGN	0.126347	1.13468	0.147302	0.857741	0.391035
EPHA2	-0.245788	0.782088	0.298628	-0.823059	0.410474
EPHB4	-0.102707	0.902391	0.329635	-0.311578	0.755361
EPO	0.356146	1.42782	0.242047	1.47139	0.141185
EPOR	0.046218	1.0473	0.281891	0.163957	0.869765
EPS8	0.251324	1.28573	0.28193	0.891441	0.372693
ER.013	0.0362863	1.03695	0.0912818	0.39752	0.690984
ER.028	0.0220567	1.0223	0.0872917	0.252678	0.800517
ER.067	-0.117703	0.88896	0.116108	-1.01374	0.310705
ER.099	0.0314078	1.03191	0.0881862	0.356153	0.721726
ER.109	-0.0047169	0.995294	0.0877728	-0.0537398	0.957142
ER.120	-0.0307275	0.96974	0.0900886	-0.34108	0.733043
ER.147	-0.0113504	0.988714	0.0881487	-0.128764	0.897545
ER.154	-0.103895	0.90132	0.107706	-0.964613	0.334739
ER.160	0.0964483	1.10125	0.0807055	1.19506	0.232062
ER.171	0.0517741	1.05314	0.0765934	0.67596	0.499066
ERBB2	0.338302	1.40256	0.258338	1.30953	0.190353
ERBB3	0.184019	1.20204	0.176471	1.04277	0.297053
ERBB4	0.0234492	1.02373	0.162781	0.144054	0.885458
ERCC1	0.0676709	1.07001	0.420178	0.161053	0.872052
ERCC2	0.966838	2.62962	0.672398	1.43789	0.150464
ERCC3	-0.0276505	0.972728	0.83217	-0.033227	0.973494
ERCC4	0.183768	1.20174	0.429327	0.428036	0.668625
ERCC5	-0.356501	0.700122	0.463188	-0.769669	0.441496
ERCC6	0.260543	1.29763	0.378218	0.688871	0.490904
ERCC8	0.117452	1.12463	0.400264	0.293435	0.76919
EREG	-0.269383	0.763851	0.214087	-1.25829	0.208289
ERG	-0.4136	0.661266	0.252767	-1.63629	0.101779
ERO1L	0.554238	1.74061	0.428155	1.29448	0.1955
ERRFI1	0.203389	1.22555	0.187441	1.08508	0.277885
ESM1	0.174862	1.19108	0.186159	0.939312	0.34757
ESR1	0.0109325	1.01099	0.0942219	0.116029	0.907629
ESR2	-0.123786	0.883569	0.152695	-0.810671	0.417555
ESRRB	-0.101724	0.903279	0.142793	-0.712388	0.476224
ETFA	0.162308	1.17622	0.244863	0.662854	0.507424
ETS1	-0.531967	0.587448	0.281601	-1.88908	0.0588805
ETS2	-0.192389	0.824986	0.33214	-0.57924	0.562427
ETV1	-0.299359	0.741293	0.240294	-1.2458	0.212836
ETV2	-0.0104139	0.98964	0.211962	-0.0491311	0.960815
ETV4	0.244886	1.27748	0.22525	1.08718	0.276959
ETV5	-0.242257	0.784855	0.346834	-0.69848	0.484877
ETV7	-0.165675	0.847322	0.275392	-0.601595	0.547444
EVL	-0.274255	0.760138	0.177398	-1.54598	0.122109
EXO1	0.526791	1.69349	0.230141	2.28899	0.02208
EXOC3	0.297865	1.34698	0.44349	0.671637	0.501815
EXOSC8	-0.0032613	0.996744	0.182778	-0.017843	0.985764
EXT1	-0.103727	0.901471	0.386016	-0.268712	0.788152
EYA1	0.019802	1.02	0.181795	0.108925	0.913262
EZH2	0.221956	1.24852	0.318211	0.697514	0.485481
EZR	-0.117182	0.889423	0.23691	-0.494628	0.620863
F10	0.0440159	1.045	0.145673	0.302156	0.762533
F11R	0.278069	1.32058	0.276289	1.00644	0.314203
F2	0.0678398	1.07019	0.0616962	1.09958	0.271515
F2R	-0.345391	0.707944	0.234339	-1.47389	0.14051
F3	0.000948042	1.00095	0.228266	0.00415323	0.996686
F8	-0.0865238	0.917114	0.171048	-0.505846	0.612965
FABP1	0.0746931	1.07755	0.0471692	1.58351	0.113304
FABP4	-0.195153	0.822709	0.110281	-1.7696	0.0767944
FABP7	0.0558825	1.05747	0.238702	0.23411	0.8149
FADD	0.259314	1.29604	0.309742	0.837192	0.402485
FAF1	1.03526	2.81585	0.63003	1.6432	0.100342
FAM105A	-0.27547	0.759215	0.17105	-1.61046	0.107297
FAM117B	-0.435874	0.646699	0.417489	-1.04404	0.296469
FAM133A	-0.0658904	0.936233	0.197825	-0.333074	0.739079
FAM162A	0.24591	1.27878	0.263195	0.934327	0.350135
FAM213A	-0.00701631	0.993008	0.282853	-0.0248055	0.98021
FAM64A	0.151553	1.16364	0.379021	0.399855	0.689264
FAM83B	0.00973342	1.00978	0.169248	0.0575099	0.954139
FANCA	0.373032	1.45213	0.230197	1.62049	0.105127
FANCB	0.363529	1.4384	0.248771	1.4613	0.143933
FANCC	0.646869	1.90955	0.319939	2.02185	0.0431918
FANCE	0.350081	1.41918	0.276779	1.26484	0.20593
FANCF	0.343057	1.40925	0.255203	1.34425	0.178867
FANCG	0.321612	1.37935	0.373509	0.861058	0.389206
FANCL	1.01295	2.75372	0.535228	1.89257	0.0584156
FAS	-0.115304	0.891095	0.248036	-0.464867	0.642026
FASLG	-0.229699	0.794773	0.177752	-1.29225	0.196272
FASN	0.0483644	1.04955	0.179696	0.269145	0.787818
FAT4	-0.141165	0.868346	0.227396	-0.620787	0.53474
FBN1	-0.145313	0.864751	0.172042	-0.844637	0.398314
FBP1	-0.0235337	0.976741	0.168949	-0.139295	0.889217
FBXO5	0.500944	1.65028	0.277319	1.80638	0.0708594
FBXW11	0.870268	2.38755	0.511991	1.69977	0.0891739
FBXW7	-0.084688	0.918799	0.254234	-0.333111	0.739051
FCER2	-0.157268	0.854475	0.110559	-1.42248	0.154887
FCGR1A	-0.06307	0.938878	0.197527	-0.319298	0.749501
FCGR1B	-0.0559141	0.94562	0.157051	-0.356026	0.721821
FEM1B	0.284082	1.32854	0.549271	0.517199	0.605018
FEN1	0.582812	1.79107	0.359117	1.6229	0.10461
FES	0.178935	1.19594	0.312705	0.572216	0.567176
FGF1	0.0325273	1.03306	0.235491	0.138125	0.890142
FGF10	-0.204641	0.814939	0.0877145	-2.33304	0.019646
FGF11	-0.0561897	0.94536	0.225508	-0.24917	0.803229
FGF12	-0.00532602	0.994688	0.315313	-0.0168912	0.986523
FGF13	0.0320992	1.03262	0.200006	0.160491	0.872494
FGF14	-0.0713403	0.931145	0.146413	-0.487255	0.626078
FGF16	-0.0961803	0.9083	0.180875	-0.53175	0.594899
FGF17	-0.131334	0.876925	0.120078	-1.09374	0.27407
FGF18	0.0635548	1.06562	0.271849	0.233787	0.81515
FGF19	0.192401	1.21216	0.163464	1.17702	0.239186
FGF2	-0.252811	0.776615	0.198527	-1.27343	0.202865
FGF20	-0.148418	0.86207	0.103715	-1.43102	0.152425
FGF21	-0.0675401	0.93469	0.192998	-0.349953	0.726374
FGF22	0.0456333	1.04669	0.136665	0.333906	0.73845
FGF23	0.0727515	1.07546	0.198874	0.365818	0.714501
FGF3	0.0288803	1.0293	0.115892	0.2492	0.803206
FGF4	0.154636	1.16723	0.120312	1.28529	0.198692
FGF5	-0.077008	0.925882	0.098292	-0.783462	0.433356
FGF6	0.125695	1.13394	0.204716	0.614	0.539215
FGF7	-0.483234	0.616785	0.21972	-2.19932	0.0278555
FGF8	-0.0591777	0.942539	0.187622	-0.315409	0.752451
FGF9	-0.162925	0.849655	0.129065	-1.26235	0.206824
FGFBP1	-0.250728	0.778234	0.178338	-1.40592	0.159749
FGFR1	-0.0187351	0.981439	0.168133	-0.11143	0.911275
FGFR1OP	0.0454083	1.04646	0.312501	0.145306	0.884469
FGFR2	0.0170725	1.01722	0.160171	0.106589	0.915115
FGFR3	0.28569	1.33068	0.185791	1.5377	0.124122
FGFR4	0.1657	1.18022	0.119191	1.39021	0.164466
FGFRL1	0.1567	1.16964	0.281079	0.557494	0.57719
FGL2	-0.332653	0.717019	0.209798	-1.58559	0.112832
FHIT	-0.545038	0.57982	0.372748	-1.46221	0.143683
FIGF	-0.195984	0.822025	0.0822313	-2.38332	0.0171571
FKBP1A	-0.237755	0.788396	0.363695	-0.65372	0.513292
FKBP5	0.213035	1.23743	0.196746	1.08279	0.278901
FKBP8	-0.298901	0.741633	0.487589	-0.613018	0.539864
FLII	-0.334421	0.715752	0.367518	-0.909945	0.362852
FLJ10474	-0.449306	0.638071	0.24058	-1.8676	0.0618184
FLNA	-0.0365951	0.964066	0.246485	-0.148468	0.881973
FLNC	0.222827	1.2496	0.219148	1.01679	0.309255
FLOT2	-0.0962486	0.908238	0.362887	-0.26523	0.790832
FLRT1	-0.363288	0.695386	0.197546	-1.83901	0.0659144
FLRT2	-0.246015	0.78191	0.196686	-1.2508	0.211006
FLRT3	0.0385072	1.03926	0.209851	0.183497	0.854408
FLT1	-0.232776	0.792331	0.214195	-1.08675	0.277149
FLT3	-0.0644335	0.937598	0.17426	-0.369754	0.711566
FLT3LG	-0.541154	0.582076	0.307952	-1.75727	0.0788717
FLT4	-0.0810155	0.922179	0.127063	-0.637602	0.523733
FMO3	0.0169294	1.01707	0.150055	0.112822	0.910172
FMO5	0.0238054	1.02409	0.113856	0.209083	0.834383
FN1	0.00364575	1.00365	0.130006	0.0280429	0.977628
FOS	-0.125032	0.882468	0.0956905	-1.30663	0.191338
FOSL1	0.0440282	1.04501	0.359225	0.122564	0.902452
FOXA1	0.102539	1.10798	0.179507	0.571223	0.567849
FOXA2	0.0640709	1.06617	0.101486	0.63133	0.527825
FOXC1	0.0176836	1.01784	0.17466	0.101246	0.919355
FOXC2	0.0455964	1.04665	0.147542	0.30904	0.757291
FOXD3	0.0675439	1.06988	0.128089	0.527319	0.597972
FOXE1	0.215136	1.24003	0.186465	1.15377	0.248596
FOXI1	-0.226518	0.797305	0.16802	-1.34816	0.177608
FOXL2	-0.0405959	0.960217	0.178765	-0.227091	0.820353
FOXO1	-0.465277	0.627961	0.363378	-1.28042	0.200396
FOXO3	0.489156	1.63094	0.373008	1.31138	0.189729
FOXO4	0.336973	1.4007	0.442789	0.761024	0.446643
FOXP1	-0.0911384	0.912891	0.415015	-0.219602	0.826181
FOXP3	-0.350741	0.704166	0.167119	-2.09875	0.0358388
FOXRED1	0.329954	1.3909	0.480636	0.686494	0.492402
FPR1	0.168292	1.18328	0.194911	0.863431	0.3879
FRMD6	-0.00158768	0.998414	0.210364	-0.0075473	0.993978
FRS2	0.579923	1.7859	0.349026	1.66155	0.0966035
FRS3	-0.0824701	0.920839	0.149319	-0.552307	0.580738
FRZB	-0.202467	0.816714	0.198466	-1.02016	0.307653
FST	0.00372994	1.00374	0.0906676	0.0411386	0.967185
FTH1	-0.0479895	0.953144	0.200121	-0.239803	0.810483
FUBP1	0.149205	1.16091	0.652501	0.228666	0.819129
FUS	0.475517	1.60885	0.342324	1.38908	0.164807
FUT8	-0.251363	0.77774	0.247049	-1.01746	0.308933
FYN	-0.370016	0.690723	0.175706	-2.10589	0.0352142
FZD1	-0.574209	0.56315	0.27711	-2.07213	0.0382529
FZD10	0.114606	1.12143	0.229835	0.498644	0.61803
FZD2	0.0232956	1.02357	0.311825	0.0747071	0.940448
FZD3	0.101626	1.10697	0.24263	0.418853	0.675323
FZD4	-0.230555	0.794093	0.225837	-1.02089	0.307308
FZD5	0.122509	1.13033	0.237514	0.515795	0.605997
FZD6	0.017722	1.01788	0.187108	0.0947155	0.924541
FZD7	-0.153568	0.857643	0.244905	-0.627051	0.530626
FZD8	-0.233319	0.791901	0.217416	-1.07315	0.283204
FZD9	-0.0445699	0.956409	0.188826	-0.236038	0.813403
GAA	-0.45471	0.634632	0.290674	-1.56433	0.117741
GAB1	-0.285295	0.751793	0.30079	-0.948484	0.342883
GABBR2	0.101045	1.10633	0.188398	0.536336	0.591727
GADD45A	-0.235237	0.790384	0.384321	-0.612084	0.540482
GADD45B	-0.0617258	0.940141	0.28725	-0.214885	0.829857
GADD45G	-0.0461342	0.954914	0.252166	-0.182952	0.854836
GAL	-0.00891885	0.991121	0.217162	-0.0410699	0.96724
GALNT3	0.115435	1.12236	0.189462	0.609274	0.542343
GALNT5	-0.331108	0.718128	0.158646	-2.08708	0.0368809
GAMT	0.354127	1.42494	0.195783	1.80878	0.0704855
GAPDH	0.39128	1.47887	0.203945	1.91856	0.0550406
GAS1	-0.192471	0.824918	0.217567	-0.884651	0.376345
GAS6	-0.127481	0.88031	0.247446	-0.515186	0.606423
GATA1	-0.0350802	0.965528	0.126514	-0.277282	0.781563
GATA2	0.180922	1.19832	0.17581	1.02908	0.303444
GATA3	0.0870764	1.09098	0.141843	0.613892	0.539286
GATA4	0.0527076	1.05412	0.137666	0.382865	0.70182
GATA5	0.0097527	1.0098	0.193555	0.0503873	0.959814
GATA6	0.186019	1.20444	0.221788	0.838724	0.401624
GBE1	0.347331	1.41528	0.364992	0.951613	0.341293
GBP1	-0.209361	0.811103	0.175739	-1.19131	0.233531
GBP2	-0.291961	0.746798	0.26438	-1.10432	0.269453
GBP7	0.0153576	1.01548	0.212789	0.0721732	0.942464
GCLC	-0.0564073	0.945154	0.33286	-0.169462	0.865433
GCLM	-0.0312387	0.969244	0.405279	-0.0770796	0.93856
GDAP1	-0.161867	0.850554	0.264454	-0.612082	0.540483
GDF3	-0.18499	0.831113	0.171648	-1.07773	0.281154
GDF6	0.000883448	1.00088	0.127107	0.0069504	0.994454
GEMIN2	0.683593	1.98098	0.622175	1.09872	0.271892
GFAP	0.077727	1.08083	0.100345	0.774597	0.438578
GFRA1	-0.222329	0.800652	0.160258	-1.38732	0.165344
GGH	0.295204	1.3434	0.181786	1.6239	0.104396
GHR	0.120866	1.12847	0.159839	0.756174	0.449545
GJA1	0.0828611	1.08639	0.165471	0.50076	0.61654
GLI1	0.129907	1.13872	0.22107	0.587627	0.556783
GLI2	-0.138759	0.870438	0.221162	-0.627409	0.530391
GLI3	0.117505	1.12469	0.243647	0.482276	0.62961
GLIS3	-0.25545	0.774568	0.272632	-0.936979	0.34877
GLUD1	0.225131	1.25249	0.327653	0.6871	0.49202
GLUL	-0.161606	0.850776	0.344189	-0.469527	0.638693
GM2A	-0.503461	0.604435	0.304487	-1.65347	0.0982345
GML	-0.0794556	0.923619	0.0893306	-0.889456	0.373758
GMPS	0.918803	2.50629	0.424503	2.16442	0.0304322
GNA11	0.842448	2.32204	0.448457	1.87855	0.0603062
GNAI3	0.326755	1.38646	0.456191	0.716268	0.473826
GNAQ	-0.00699348	0.993031	0.330596	-0.0211542	0.983123
GNAS	-0.185119	0.831005	0.314299	-0.588989	0.555868
GNAZ	0.108778	1.11491	0.194662	0.558803	0.576296
GNG11	-0.255896	0.774223	0.336933	-0.759485	0.447563
GNG12	-0.477028	0.620625	0.369889	-1.28965	0.197172
GNG4	-0.1276	0.880205	0.128432	-0.993528	0.320453
GNG7	-0.131682	0.87662	0.298828	-0.440661	0.659459
GNGT1	-0.0705548	0.931877	0.0890164	-0.792605	0.428008
GNGT2	-0.23754	0.788565	0.177696	-1.33678	0.181295
GNL3	0.160219	1.17377	0.336141	0.476642	0.633617
GNLY	-0.349771	0.70485	0.182526	-1.91628	0.05533
GPAM	0.0633741	1.06543	0.244918	0.258756	0.795823
GPAT2	-0.143233	0.866552	0.183177	-0.781937	0.434251
GPC4	-0.13247	0.875929	0.190553	-0.695185	0.486939
GPD2	-0.395661	0.673235	0.449809	-0.879621	0.379065
GPER1	-0.149349	0.861269	0.211416	-0.706421	0.479927
GPI	0.580709	1.7873	0.357598	1.62392	0.104394
GPNMB	-0.128875	0.879084	0.120607	-1.06855	0.285274
GPR126	0.053501	1.05496	0.122924	0.435236	0.663391
GPR160	-0.0583272	0.943341	0.211468	-0.27582	0.782686
GPR17	-0.102537	0.902545	0.164159	-0.624618	0.532222
GPR180	0.0127266	1.01281	0.188185	0.0676282	0.946082
GPSM2	0.469787	1.59965	0.282865	1.66082	0.0967496
GRB10	0.405086	1.49943	0.321471	1.2601	0.207633
GRB2	-0.223758	0.799509	0.282579	-0.791842	0.428453
GREM1	0.0294485	1.02989	0.144605	0.203648	0.838628
GRIA3	0.00760467	1.00763	0.203417	0.0373847	0.970178
GRIN1	-0.0245644	0.975735	0.0849117	-0.289293	0.772357
GRIN2A	0.0668154	1.0691	0.158922	0.420429	0.674172
GRIN2B	0.0402466	1.04107	0.105019	0.383233	0.701547
GRN	-0.508188	0.601585	0.251219	-2.02289	0.0430846
GRP	-0.00629286	0.993727	0.160864	-0.0391192	0.968795
GSC	0.0666403	1.06891	0.130835	0.509348	0.610508
GSK3A	0.678855	1.97162	0.581004	1.16842	0.242638
GSK3B	0.334494	1.39723	0.368334	0.908127	0.363811
GSN	-0.821354	0.439836	0.314593	-2.61085	0.00903177
GSR	0.257217	1.29333	0.238331	1.07924	0.28048
GSTA2	-0.117375	0.889251	0.16334	-0.718594	0.472391
GSTM1	-0.0491999	0.951991	0.0877635	-0.560597	0.575072
GSTM3	0.0324303	1.03296	0.156448	0.207291	0.835782
GSTP1	0.0757639	1.07871	0.198243	0.382176	0.702331
GTF2H3	0.411899	1.50968	0.322917	1.27556	0.202112
GTSE1	0.401409	1.49393	0.249838	1.60668	0.108124
GUCY1A3	-0.434379	0.647667	0.23412	-1.85537	0.0635436
GUK1	0.727524	2.06995	0.376404	1.93283	0.0532574
GYS1	0.183332	1.20121	0.411888	0.445101	0.656246
GYS2	0.0325051	1.03304	0.167879	0.193622	0.846472
GZMA	-0.425229	0.65362	0.206224	-2.06197	0.0392103
GZMB	-0.274893	0.759653	0.18863	-1.45732	0.145029
GZMH	-0.128218	0.879661	0.205044	-0.62532	0.531761
H2AFX	0.332582	1.39456	0.260876	1.27487	0.202357
H3F3A	0.398279	1.48926	0.295918	1.34591	0.178331
H3F3C	-0.0849834	0.918528	0.22607	-0.375916	0.706979
HAND1	-0.0465384	0.954528	0.0993561	-0.4684	0.639499
HAVCR2	-0.278066	0.757247	0.280985	-0.989611	0.322364
HBEGF	-0.346006	0.707508	0.206448	-1.67599	0.0937397
HDAC1	-0.0757243	0.927072	0.542251	-0.139648	0.888938
HDAC10	-0.616168	0.54001	0.521053	-1.18254	0.23699
HDAC11	0.222506	1.2492	0.265477	0.838139	0.401953
HDAC2	-0.124605	0.882845	0.319564	-0.389922	0.696594
HDAC3	2.74008	15.4882	0.772819	3.54557	0.000391772
HDAC4	-0.302022	0.739322	0.297117	-1.01651	0.309387
HDAC5	-0.0101748	0.989877	0.359454	-0.0283062	0.977418
HDAC6	0.430574	1.53814	0.346057	1.24423	0.213415
HDAC7	0.764184	2.14724	0.516479	1.4796	0.13898
HDAC8	0.760936	2.14028	0.52702	1.44385	0.148782
HECTD4	0.147501	1.15893	0.383286	0.384833	0.700361
HELLS	0.582179	1.78993	0.316296	1.84061	0.065678
HERC3	-0.446862	0.639632	0.293838	-1.52077	0.128317
HERPUD1	-0.427636	0.652049	0.251584	-1.69977	0.0891736
HES1	0.139261	1.14942	0.406696	0.34242	0.732035
HES5	-0.150881	0.85995	0.222894	-0.676919	0.498457
HEY1	-0.199409	0.819215	0.316813	-0.629421	0.529073
HEY2	0.381307	1.4642	0.167715	2.27354	0.0229935
HEYL	-0.0913375	0.91271	0.24278	-0.376215	0.706757
HGF	0.2306	1.25936	0.291336	0.791528	0.428636
HHAT	-0.322611	0.724256	0.31077	-1.0381	0.299222
HHEX	-0.358082	0.699016	0.22565	-1.58689	0.112537
HHIP	-0.0471028	0.953989	0.18212	-0.258637	0.795916
HIC1	0.153579	1.166	0.155054	0.990487	0.321936
HIF1A	0.167889	1.18281	0.228663	0.734221	0.462814
HIF1AN	0.423371	1.5271	0.422334	1.00246	0.316123
HIF3A	-0.0887163	0.915105	0.0846407	-1.04815	0.294568
HIST1H3H	0.395016	1.48441	0.215507	1.83296	0.0668081
HJURP	0.70581	2.02549	0.310224	2.27517	0.022896
HK2	0.0579966	1.05971	0.233282	0.248612	0.803661
HLA.A	-0.471278	0.624204	0.208282	-2.26269	0.0236548
HLA.B	-0.505633	0.603123	0.230727	-2.19148	0.0284172
HLA.E	-0.547412	0.578445	0.269957	-2.02777	0.0425833
HMGA1	0.511141	1.66719	0.439891	1.16197	0.245247
HMGA2	0.139011	1.14914	0.124113	1.12004	0.262697
HMGB1	0.389607	1.4764	0.357159	1.09085	0.275339
HMGB2	0.763699	2.1462	0.412965	1.84931	0.0644134
HMGB3	0.234922	1.26481	0.29674	0.791677	0.428549
HMGCR	-0.508213	0.60157	0.442764	-1.14782	0.251043
HMGCS2	0.0412298	1.04209	0.0976782	0.422098	0.672953
HMGXB3	0.777675	2.17641	0.443477	1.75359	0.0795011
HMOX1	0.173173	1.18907	0.170334	1.01667	0.309313
HNF1A	0.0387953	1.03956	0.17001	0.228194	0.819496
HNF1B	-0.036613	0.964049	0.206709	-0.177123	0.859412
HNF4A	0.180695	1.19805	0.118814	1.52082	0.128305
HNRNPA1	0.329175	1.38982	0.432083	0.761832	0.44616
HNRNPA2B1	0.337685	1.4017	0.354357	0.952952	0.340614
HNRNPU	0.36193	1.4361	0.364966	0.991681	0.321353
HOXA10	-0.211376	0.80947	0.185644	-1.13861	0.254866
HOXA11	-0.0687961	0.933517	0.190217	-0.361671	0.717598
HOXA9	0.110685	1.11704	0.175123	0.632046	0.527357
HOXB13	-0.120066	0.886862	0.107966	-1.11207	0.266108
HOXD1	-0.515535	0.597181	0.19373	-2.6611	0.00778866
HPGD	-0.0612719	0.940567	0.136363	-0.44933	0.653193
HPN	0.0792307	1.08245	0.122871	0.644829	0.519038
HPSE	-0.186162	0.830139	0.272947	-0.682046	0.49521
HRAS	0.268887	1.30851	0.284941	0.943659	0.345344
HRK	0.0736074	1.07638	0.217522	0.33839	0.735069
HSD17B12	-0.347402	0.706522	0.274109	-1.26739	0.205017
HSD17B4	0.685959	1.98568	0.372299	1.8425	0.0654024
HSF1	0.043297	1.04425	0.289441	0.149589	0.881089
HSF2	0.671542	1.95725	0.457298	1.4685	0.141968
HSF4	-0.0512396	0.950051	0.184623	-0.277537	0.781368
HSP90AA1	0.324775	1.38372	0.37732	0.860742	0.38938
HSP90B1	0.0357185	1.03636	0.326201	0.109498	0.912807
HSPA12A	0.266804	1.30578	0.276411	0.965242	0.334424
HSPA14	0.132526	1.14171	0.288955	0.458639	0.646493
HSPA1A	-0.145295	0.864767	0.237594	-0.611527	0.540851
HSPA1B	0.0724833	1.07517	0.21541	0.336491	0.736501
HSPA1L	0.159947	1.17345	0.159515	1.0027	0.316004
HSPA2	-0.0725103	0.930056	0.201124	-0.360525	0.718454
HSPA4	0.27946	1.32241	0.342378	0.816231	0.414368
HSPA4L	0.423194	1.52683	0.25046	1.68967	0.0910916
HSPA5	-0.354876	0.701261	0.333112	-1.06534	0.286724
HSPA6	-0.00159876	0.998403	0.204078	-0.00783408	0.993749
HSPA8	-0.074568	0.928144	0.323544	-0.230472	0.817725
HSPA9	0.591689	1.80704	0.304378	1.94393	0.0519043
HSPB1	0.0755032	1.07843	0.437236	0.172683	0.862901
HSPB2	-0.131128	0.877106	0.314915	-0.416391	0.677124
HSPB3	-0.0428936	0.958013	0.136807	-0.313534	0.753875
HSPB6	-0.165304	0.847636	0.234409	-0.705193	0.48069
HSPB7	0.219311	1.24522	0.255389	0.858734	0.390487
HSPB8	0.0853986	1.08915	0.150252	0.568368	0.569785
HSPBAP1	-0.137043	0.871933	0.24264	-0.5648	0.57221
HSPD1	0.34248	1.40844	0.402625	0.850617	0.394982
HSPE1	0.244268	1.27669	0.345615	0.706763	0.479713
HSPH1	0.207256	1.2303	0.326214	0.635336	0.525209
HTT	0.750419	2.11789	0.493133	1.52174	0.128075
HUS1	0.147479	1.15891	0.370605	0.397941	0.690674
IBSP	0.0517344	1.0531	0.0945165	0.547359	0.584132
ICAM1	-0.212269	0.808747	0.199898	-1.06189	0.288287
ICOS	-0.129683	0.878374	0.189447	-0.684536	0.493637
ID1	-0.0858363	0.917744	0.186882	-0.459308	0.646013
ID2	0.0870492	1.09095	0.309283	0.281455	0.778362
ID3	-0.201787	0.817269	0.236521	-0.853147	0.393578
ID4	0.107773	1.11379	0.216213	0.498456	0.618163
IDH1	-0.063543	0.938434	0.208133	-0.3053	0.760137
IDH2	0.524437	1.68951	0.257492	2.03671	0.0416788
IDO1	-0.203345	0.815996	0.21901	-0.928475	0.353161
IDO2	-0.00841404	0.991621	0.0918456	-0.0916107	0.927007
IER3	-0.125548	0.882014	0.178019	-0.705249	0.480655
IFI27	-0.24846	0.780001	0.1462	-1.69945	0.0892348
IFIT2	-0.0505102	0.950744	0.194687	-0.259443	0.795294
IFNA.Family	-0.228424	0.795787	0.181438	-1.25896	0.208044
IFNA2	-0.132193	0.876172	0.185751	-0.71167	0.476669
IFNA5	-0.0322627	0.968252	0.202811	-0.159078	0.873608
IFNAR1	-0.0327356	0.967794	0.316227	-0.103519	0.917551
IFNB1	-0.145162	0.864882	0.11876	-1.22231	0.221589
IFNG	-0.191853	0.825428	0.194579	-0.985987	0.32414
IFNGR1	-0.451667	0.636566	0.434425	-1.03969	0.298484
IFNL3	-0.0673649	0.934854	0.129657	-0.519562	0.603369
IFNW1	-0.0116424	0.988425	0.127214	-0.0915181	0.927081
IFRD1	-0.197716	0.820603	0.389875	-0.507127	0.612065
IFT52	0.287691	1.33335	0.366921	0.784067	0.433001
IGF1	-0.310729	0.732913	0.229956	-1.35125	0.176615
IGF1R	-0.0865562	0.917084	0.145214	-0.596061	0.551134
IGF2	0.367582	1.44424	0.188323	1.95187	0.0509537
IGF2R	-0.128256	0.879628	0.353147	-0.363181	0.716469
IGFBP1	0.120658	1.12824	0.100104	1.20532	0.228079
IGFBP2	0.0921348	1.09651	0.13447	0.685168	0.493238
IGFBP3	-0.0889854	0.914859	0.183896	-0.483889	0.628465
IGFBP4	-0.0926584	0.911505	0.174518	-0.530939	0.595461
IGFBP5	-0.0876548	0.916077	0.145762	-0.601357	0.547603
IGFBP6	-0.27741	0.757744	0.265868	-1.04341	0.296758
IGFBP7	-0.119515	0.88735	0.15314	-0.780434	0.435136
IHH	0.339716	1.40455	0.183883	1.84746	0.0646804
IKBKB	-0.204186	0.815311	0.390028	-0.523515	0.600616
IKBKG	0.220827	1.24711	0.283364	0.779305	0.4358
IL10	-0.39098	0.676394	0.193432	-2.02128	0.0432511
IL10RA	-0.349333	0.705158	0.24508	-1.42538	0.154047
IL10RB	-0.506787	0.602428	0.427271	-1.1861	0.235582
IL11	0.434422	1.54407	0.275436	1.57722	0.114746
IL11RA	-0.141998	0.867623	0.29413	-0.482774	0.629257
IL12A	-0.103593	0.901592	0.123653	-0.837772	0.402159
IL12B	0.0248428	1.02515	0.166066	0.149596	0.881083
IL12RB2	-0.00500811	0.995004	0.181443	-0.0276015	0.97798
IL13	0.0567029	1.05834	0.0861652	0.658072	0.510492
IL13RA2	-0.0376286	0.963071	0.209186	-0.179881	0.857246
IL15	-0.179176	0.835959	0.223119	-0.80305	0.421946
IL16	-0.430703	0.650052	0.229807	-1.87419	0.0609038
IL17A	-0.182905	0.832847	0.215512	-0.848701	0.396048
IL17F	-0.167555	0.84573	0.110175	-1.5208	0.12831
IL17RB	-0.131542	0.876743	0.259424	-0.507053	0.612118
IL17RD	-0.215153	0.806418	0.249838	-0.861169	0.389145
IL18	-0.336036	0.714597	0.298762	-1.12476	0.26069
IL19	-0.15795	0.853892	0.115305	-1.36985	0.170735
IL1A	-0.262645	0.769015	0.231115	-1.13642	0.255779
IL1B	-0.497082	0.608303	0.237297	-2.09477	0.0361917
IL1R1	0.0925065	1.09692	0.232008	0.39872	0.690099
IL1R2	0.0454129	1.04646	0.201128	0.225791	0.821364
IL1RAP	-0.125173	0.882345	0.240351	-0.520791	0.602512
IL1RN	-0.0419885	0.958881	0.236343	-0.177659	0.858991
IL2	-0.18163	0.83391	0.181774	-0.999203	0.317696
IL20	0.0193622	1.01955	0.0648109	0.298749	0.765132
IL20RA	-0.0952873	0.909112	0.162641	-0.585875	0.55796
IL20RB	0.160417	1.174	0.239413	0.670045	0.502829
IL21	-0.118196	0.888522	0.168203	-0.702699	0.482244
IL22	0.0317557	1.03227	0.0832257	0.381561	0.702787
IL22RA1	-0.0635829	0.938396	0.154109	-0.412584	0.679911
IL22RA2	-0.123238	0.884053	0.21836	-0.564381	0.572495
IL23A	0.0358805	1.03653	0.205253	0.174811	0.861228
IL23R	-0.158322	0.853575	0.168144	-0.941586	0.346405
IL24	-0.169667	0.843946	0.11463	-1.48013	0.138839
IL27	0.0238762	1.02416	0.156613	0.152454	0.878829
IL2RA	-0.36392	0.694947	0.194711	-1.86903	0.0616186
IL2RB	-0.492994	0.610795	0.21958	-2.24517	0.0247571
IL2RG	-0.377758	0.685396	0.207803	-1.81787	0.0690842
IL3	0.119064	1.12644	0.129462	0.919687	0.357736
IL33	-0.231487	0.793353	0.141505	-1.63589	0.101862
IL3RA	-0.313551	0.730847	0.185264	-1.69245	0.0905602
IL4	0.0788456	1.08204	0.233611	0.337507	0.735734
IL4R	-0.237845	0.788325	0.304903	-0.780066	0.435352
IL5	-0.253021	0.776452	0.231517	-1.09288	0.274445
IL5RA	0.0593537	1.06115	0.130915	0.453375	0.650279
IL6	-0.0674267	0.934796	0.183919	-0.366611	0.713909
IL6R	-0.0329755	0.967562	0.22931	-0.143803	0.885656
IL6ST	-0.0109763	0.989084	0.200165	-0.0548361	0.956269
IL7	-0.0905591	0.91342	0.216651	-0.417996	0.67595
IL7R	-0.281743	0.754468	0.161884	-1.7404	0.0817893
IL9	0.0336563	1.03423	0.0834719	0.403205	0.686798
ILK	-0.176872	0.837887	0.43999	-0.401991	0.687691
INHBA	-0.0568234	0.944761	0.145504	-0.390528	0.696146
INHBB	0.335306	1.39837	0.221875	1.51124	0.130728
INPP5J	0.0242009	1.0245	0.117209	0.206476	0.836419
INS	0.227046	1.25489	0.194008	1.17029	0.241884
INSR	0.104656	1.11033	0.285607	0.366436	0.71404
INTS7	0.183102	1.20094	0.392671	0.4663	0.641001
IRAK1	0.385757	1.47073	0.44761	0.861815	0.388789
IRAK2	0.0622055	1.06418	0.250207	0.248616	0.803658
IRAK3	-0.0646466	0.937399	0.245656	-0.263159	0.792428
IRF1	-0.1455	0.86459	0.203206	-0.716024	0.473976
IRF2	-1.29792	0.273099	0.634443	-2.04576	0.0407798
IRF3	-0.0596184	0.942124	0.592003	-0.100706	0.919784
IRF4	-0.238745	0.787616	0.116674	-2.04625	0.040732
IRF5	-0.233429	0.791813	0.240823	-0.969299	0.332396
IRF6	-0.145255	0.864801	0.202171	-0.718478	0.472463
IRF7	-0.0888414	0.914991	0.265654	-0.334426	0.738058
IRF8	-0.348962	0.70542	0.199797	-1.74659	0.0807092
IRF9	-0.264664	0.767464	0.271256	-0.975697	0.329214
IRGM	0.199937	1.22133	0.223914	0.892918	0.371901
IRS1	-0.00293366	0.997071	0.192559	-0.0152351	0.987845
IRS2	-0.103493	0.901682	0.226201	-0.457527	0.647292
ISG15	-0.0726541	0.929922	0.131574	-0.552193	0.580816
ISL1	-0.117281	0.889336	0.132854	-0.882778	0.377356
ITGA2	-0.215322	0.806282	0.16683	-1.29066	0.19682
ITGA3	-0.413535	0.661308	0.317009	-1.30449	0.192066
ITGA4	-0.882015	0.413948	0.347933	-2.53501	0.0112444
ITGA5	-0.150111	0.860612	0.366591	-0.40948	0.682188
ITGA6	-0.290229	0.748093	0.258043	-1.12473	0.260704
ITGA7	-0.3898	0.677192	0.27452	-1.41993	0.155628
ITGA8	-0.228222	0.795947	0.103692	-2.20096	0.0277388
ITGA9	0.0233384	1.02361	0.220515	0.105836	0.915713
ITGAM	-0.16538	0.847572	0.194779	-0.849064	0.395846
ITGAV	0.0390077	1.03978	0.297792	0.13099	0.895783
ITGB1	0.0910954	1.09537	0.322346	0.282602	0.777482
ITGB2	-0.233128	0.792052	0.211058	-1.10457	0.269345
ITGB3	-0.156744	0.854923	0.210239	-0.745552	0.455938
ITGB4	-0.237306	0.78875	0.187837	-1.26336	0.20646
ITGB6	0.00274346	1.00275	0.102702	0.0267129	0.978689
ITGB7	-0.207478	0.812631	0.211331	-0.98177	0.326213
ITGB8	-0.167884	0.845452	0.205781	-0.815841	0.414591
ITLN2	-0.18314	0.832651	0.238861	-0.766724	0.443245
ITM2A	-0.353545	0.702194	0.196857	-1.79595	0.0725023
ITPKB	-0.606174	0.545434	0.384579	-1.5762	0.114979
JAG1	0.0133423	1.01343	0.278473	0.0479123	0.961786
JAG2	-0.166658	0.846489	0.286646	-0.581406	0.560967
JAK1	-0.662272	0.515678	0.383781	-1.72565	0.0844103
JAK2	-0.229906	0.794608	0.283482	-0.811008	0.417361
JAK3	-0.207623	0.812514	0.1723	-1.205	0.228201
JMJD1C	-0.234061	0.791313	0.304694	-0.768185	0.442377
JMJD6	0.174415	1.19055	0.480472	0.363008	0.716599
JPH3	-0.141761	0.867829	0.116365	-1.21824	0.223133
JUN	-0.252073	0.777188	0.208475	-1.20913	0.226613
JUNB	-0.2219	0.800996	0.203736	-1.08916	0.276085
JUND	-0.334067	0.716006	0.359476	-0.929315	0.352726
KAT2B	-0.325729	0.722001	0.326145	-0.998725	0.317928
KAT5	-0.416273	0.6595	0.412385	-1.00943	0.31277
KATNBL1	0.142526	1.15318	0.400745	0.355653	0.722101
KCND2	0.0376476	1.03837	0.223764	0.168247	0.866389
KCNIP1	0.0166235	1.01676	0.213638	0.0778118	0.937978
KCNK5	0.088813	1.09288	0.170586	0.520635	0.602621
KCTD11	-0.303354	0.738338	0.309664	-0.979621	0.327273
KDM1A	0.240793	1.27226	0.499096	0.482459	0.62948
KDM3A	0.1211	1.12874	0.441901	0.274043	0.784052
KDM3B	0.340779	1.40604	0.485892	0.701347	0.483087
KDM4B	0.0512163	1.05255	0.246049	0.208155	0.835108
KDM5B	0.163059	1.17711	0.264761	0.615875	0.537977
KDM5C	0.39903	1.49038	0.489258	0.815582	0.414739
KDM6A	0.712345	2.03877	0.557142	1.27857	0.201048
KDM7A	-0.259884	0.771141	0.303197	-0.857145	0.391364
KDR	-0.109195	0.896556	0.274146	-0.39831	0.690402
KEAP1	1.25874	3.521	0.467127	2.69465	0.00704618
KIF14	0.482644	1.62035	0.213717	2.25833	0.023925
KIF2C	0.332019	1.39378	0.183116	1.81316	0.0698069
KIF3A	0.251189	1.28555	0.331045	0.758778	0.447985
KIF3B	0.441349	1.5548	0.372321	1.1854	0.235859
KIF5B	-0.0449055	0.956088	0.375923	-0.119454	0.904916
KIT	-0.0716902	0.930819	0.132828	-0.53972	0.58939
KITLG	0.252486	1.28722	0.190969	1.32213	0.186125
KL	-0.189023	0.827768	0.197473	-0.957205	0.338464
KLB	0.107092	1.11304	0.1875	0.571156	0.567894
KLF12	-0.0256594	0.974667	0.332793	-0.0771032	0.938541
KLF17	0.0542152	1.05571	0.161136	0.336455	0.736528
KLF4	-0.185667	0.83055	0.238674	-0.777909	0.436623
KLHDC10	0.0348412	1.03546	0.358551	0.0971723	0.92259
KLK1	-0.0920222	0.912085	0.111432	-0.825817	0.408908
KLK2	-0.0162097	0.983921	0.0864117	-0.187587	0.8512
KLK3	-0.00576953	0.994247	0.177086	-0.0325803	0.974009
KLK4	0.00367587	1.00368	0.102399	0.0358974	0.971364
KLK5	0.22392	1.25097	0.148426	1.50864	0.131392
KLRB1	-0.16224	0.850237	0.0905022	-1.79266	0.0730271
KLRD1	-0.1783	0.836692	0.113327	-1.57333	0.115643
KLRG1	-0.368349	0.691876	0.212887	-1.73026	0.0835839
KMT2B	0.372249	1.45099	0.51738	0.719489	0.47184
KMT2C	0.108552	1.11466	0.436957	0.248428	0.803803
KMT2D	0.704416	2.02266	0.579996	1.21452	0.22455
KNG1	0.0171138	1.01726	0.181228	0.0944327	0.924765
KNTC1	0.505586	1.65796	0.374686	1.34936	0.177221
KPNA2	0.163393	1.1775	0.247944	0.658991	0.509902
KRAS	0.0774839	1.08056	0.297603	0.26036	0.794586
KREMEN1	-0.0818451	0.921415	0.341015	-0.240004	0.810327
KRT13	-0.133218	0.875275	0.161388	-0.825451	0.409115
KRT14	0.0136133	1.01371	0.0866841	0.157045	0.87521
KRT16	0.0970962	1.10197	0.168202	0.577259	0.563764
KRT17	-0.116327	0.890184	0.146741	-0.792741	0.427929
KRT18	0.144253	1.15518	0.226165	0.637821	0.52359
KRT19	0.0142627	1.01436	0.178166	0.080053	0.936195
KRT5	-0.0585996	0.943084	0.12734	-0.460183	0.645385
KRT6A	-0.0799202	0.92319	0.111336	-0.71783	0.472862
KRT7	-0.0109543	0.989106	0.0689596	-0.158851	0.873786
KRT8	0.0364507	1.03712	0.148637	0.245234	0.806275
KSR1	-0.418529	0.658014	0.35618	-1.17505	0.239974
L1CAM	0.0838834	1.0875	0.127843	0.656146	0.51173
LAG3	0.12065	1.12823	0.240777	0.501085	0.616311
LAMA1	-0.00478558	0.995226	0.261181	-0.0183228	0.985381
LAMA3	-0.24249	0.784671	0.199259	-1.21696	0.223619
LAMA5	0.298489	1.34782	0.275336	1.08409	0.278325
LAMB3	-0.235024	0.790552	0.179377	-1.31023	0.19012
LAMB4	0.125289	1.13348	0.143841	0.871022	0.383742
LAMC2	-0.214385	0.807037	0.14459	-1.48271	0.138152
LAMC3	0.205526	1.22817	0.172219	1.1934	0.232713
LAMP5	-0.114309	0.891982	0.184448	-0.619737	0.535431
LAMTOR3	-0.352983	0.702589	0.524855	-0.672534	0.501244
LAT	-0.311751	0.732164	0.264521	-1.17855	0.238577
LATS1	0.808363	2.24423	0.452525	1.78634	0.0740444
LATS2	-0.0917788	0.912307	0.391147	-0.23464	0.814488
LCN1	0.143156	1.15391	0.199487	0.717619	0.472992
LCN2	0.00708386	1.00711	0.0812861	0.0871473	0.930554
LECT1	-0.0736683	0.92898	0.130336	-0.56522	0.571924
LEF1	-0.540902	0.582223	0.282349	-1.91572	0.0554003
LEFTY1	-0.0668809	0.935307	0.205387	-0.325634	0.744701
LEFTY2	0.0497486	1.05101	0.223542	0.222547	0.823888
LEP	0.0436006	1.04457	0.15621	0.279115	0.780156
LEPR	0.0073838	1.00741	0.177492	0.0416008	0.966817
LETMD1	0.351041	1.42055	0.430213	0.81597	0.414517
LFNG	-0.0499444	0.951282	0.162417	-0.307507	0.758457
LGALS1	-0.335032	0.715315	0.226534	-1.47894	0.139155
LGALS3	-0.116294	0.890214	0.213625	-0.544384	0.586177
LIF	-0.169863	0.84378	0.22653	-0.749849	0.453346
LIFR	-0.1804	0.834936	0.219873	-0.820477	0.411944
LIG1	1.06562	2.90265	0.503799	2.11518	0.034415
LIG3	-0.173897	0.840383	0.352534	-0.493278	0.621816
LIG4	-0.00126744	0.998733	0.471012	-0.0026909	0.997853
LIN28A	0.0624103	1.0644	0.211629	0.294904	0.768067
LIN28B	-0.0110655	0.988996	0.137818	-0.0802904	0.936006
LIN9	0.386822	1.47229	0.300697	1.28642	0.198297
LINC00886	0.0833624	1.08694	0.218943	0.380749	0.703389
LIPA	-0.204197	0.815301	0.171692	-1.18932	0.234314
LIPE	-0.199061	0.8195	0.120737	-1.64872	0.0992055
LMO2	-0.122288	0.884893	0.167685	-0.729275	0.465833
LOX	0.00242128	1.00242	0.125164	0.0193449	0.984566
LOXL1	-0.244116	0.783397	0.160293	-1.52293	0.127775
LPCAT1	0.0741277	1.07694	0.231619	0.320042	0.748937
LPL	-0.232338	0.792678	0.156201	-1.48743	0.136902
LRG1	0.133505	1.14283	0.117642	1.13484	0.256442
LRIG1	-0.229657	0.794806	0.277352	-0.828036	0.40765
LRMP	-0.196707	0.821432	0.101632	-1.93547	0.0529323
LRP12	-0.0206494	0.979562	0.237912	-0.0867944	0.930835
LRP1B	-0.321248	0.725243	0.201711	-1.59261	0.111247
LRP2	-0.0257025	0.974625	0.102092	-0.251759	0.801227
LRP5	-0.123982	0.883396	0.278667	-0.444912	0.656383
LRP6	0.495534	1.64137	0.308024	1.60875	0.107671
LRRFIP2	-0.139211	0.870044	0.477101	-0.291785	0.770451
LRRK2	-0.312577	0.731559	0.201531	-1.55101	0.120898
LTA	0.0708255	1.07339	0.186421	0.379923	0.704003
LTA4H	-0.428725	0.651339	0.331741	-1.29235	0.196237
LTB	-0.15451	0.856835	0.0821765	-1.88023	0.0600772
LTBP1	-0.10543	0.899937	0.266914	-0.394996	0.692846
LTBR	0.567044	1.76305	0.365578	1.55109	0.120881
LTF	-0.126905	0.880818	0.0942723	-1.34615	0.178253
LTN1	0.012062	1.01214	0.424936	0.0283854	0.977355
LY96	-0.415435	0.660053	0.306401	-1.35585	0.175147
LYN	-0.103708	0.901489	0.220264	-0.470833	0.63776
LYVE1	0.0175368	1.01769	0.152634	0.114895	0.908529
LYZ	-0.184791	0.831278	0.133949	-1.37957	0.167719
MACC1	0.0967674	1.1016	0.271366	0.356593	0.721396
MAD2L1	0.587048	1.79867	0.343097	1.71102	0.0870766
MADCAM1	0.0267424	1.0271	0.162773	0.164293	0.869501
MADD	-0.741263	0.476512	0.44337	-1.67188	0.0945476
MAF	-0.130515	0.877643	0.256384	-0.509062	0.610709
MAFF	-0.273476	0.76073	0.208927	-1.30896	0.190549
MAG	0.00130415	1.00131	0.123122	0.0105924	0.991549
MAGEA1	0.192849	1.2127	0.158215	1.21891	0.22288
MAGEA10.MAGEA5	-0.116041	0.890438	0.0932344	-1.24462	0.213272
MAGEA11	0.0740756	1.07689	0.177489	0.417354	0.67642
MAGEA2	0.00318645	1.00319	0.17965	0.017737	0.985849
MAGEA4	-0.0540107	0.947422	0.162616	-0.332137	0.739786
MAGEB1	-0.0248201	0.975485	0.142593	-0.174063	0.861816
MAGEB2	-0.356837	0.699887	0.182634	-1.95384	0.0507206
MAGEB3	-0.0277395	0.972642	0.109153	-0.254135	0.799392
MAGEC1	-0.115801	0.890653	0.130663	-0.886256	0.37548
MAGEC2	0.100891	1.10616	0.19221	0.524904	0.59965
MAGED1	0.30694	1.35926	0.238864	1.285	0.198793
MAGED2	0.299313	1.34893	0.205674	1.45528	0.145592
MAGEE1	0.207881	1.23107	0.23766	0.8747	0.381737
MAGEF1	-0.210796	0.809939	0.336971	-0.625562	0.531602
MAGEL2	-0.188746	0.827997	0.228293	-0.826768	0.408369
MALT1	-0.0909715	0.913044	0.221046	-0.41155	0.680669
MAML1	-0.166833	0.846341	0.486508	-0.342918	0.73166
MAML2	-0.762822	0.466348	0.367085	-2.07805	0.0377044
MAOA	0.0151239	1.01524	0.220427	0.0686117	0.945299
MAOB	0.0423984	1.04331	0.156102	0.271607	0.785924
MAP1B	-0.0913598	0.912689	0.136705	-0.668301	0.503941
MAP1LC3A	-0.189735	0.827178	0.259425	-0.731368	0.464554
MAP2K1	0.0109349	1.01099	0.442848	0.0246922	0.9803
MAP2K2	0.861292	2.36622	0.696815	1.23604	0.216443
MAP2K3	-0.109348	0.896418	0.378148	-0.289168	0.772453
MAP2K4	-0.270929	0.76267	0.272636	-0.993739	0.32035
MAP2K5	0.275731	1.31749	0.504728	0.546297	0.584862
MAP2K6	-0.0799411	0.923171	0.302892	-0.263926	0.791837
MAP2K7	-0.0817524	0.9215	0.581212	-0.140658	0.88814
MAP3K1	0.428435	1.53485	0.378056	1.13326	0.257106
MAP3K12	0.143567	1.15438	0.394769	0.363674	0.716101
MAP3K13	-0.0132636	0.986824	0.290307	-0.0456883	0.963559
MAP3K14	-0.402918	0.668367	0.319656	-1.26047	0.207498
MAP3K2	-0.596557	0.550704	0.360291	-1.65576	0.0977697
MAP3K3	-0.725199	0.484228	0.478291	-1.51623	0.129461
MAP3K4	-0.0308959	0.969577	0.496672	-0.0622057	0.950399
MAP3K5	-0.442564	0.642387	0.31046	-1.42551	0.15401
MAP3K8	-0.166962	0.846232	0.217976	-0.765965	0.443697
MAP4K1	-0.264768	0.767384	0.214256	-1.23575	0.21655
MAP7D1	-0.0200572	0.980143	0.478533	-0.0419139	0.966567
MAPK1	-0.474267	0.622341	0.427199	-1.11018	0.266922
MAPK10	-0.507957	0.601724	0.23879	-2.12721	0.0334027
MAPK11	0.463612	1.58981	0.276995	1.67372	0.0941861
MAPK12	0.149724	1.16151	0.228927	0.654023	0.513097
MAPK13	0.184699	1.20286	0.384765	0.480032	0.631204
MAPK14	0.46283	1.58856	0.656935	0.70453	0.481103
MAPK3	-0.114174	0.892103	0.342612	-0.333244	0.73895
MAPK6	0.191478	1.21104	0.485557	0.394347	0.693325
MAPK7	0.518375	1.6793	0.509648	1.01712	0.309095
MAPK8	0.00965989	1.00971	0.37397	0.0258306	0.979392
MAPK8IP2	-0.0248139	0.975491	0.165592	-0.149849	0.880883
MAPK9	0.233249	1.2627	0.371541	0.627789	0.530142
MAPKAPK2	-0.199234	0.819358	0.27124	-0.734531	0.462625
MAPKAPK3	0.115409	1.12233	0.334896	0.344611	0.730387
MAPKAPK5	0.128064	1.13663	0.371589	0.344639	0.730366
MAPKAPK5.AS1	-0.154511	0.856834	0.550538	-0.280654	0.778976
MAPRE2	-0.315972	0.72908	0.341089	-0.926363	0.354257
MAPT	0.00416697	1.00418	0.150508	0.027686	0.977913
MAT2A	0.482969	1.62088	0.406619	1.18777	0.234925
MAX	-0.396017	0.672995	0.422695	-0.936886	0.348817
MAZ	0.247924	1.28136	0.302882	0.818549	0.413044
MBL2	0.0631262	1.06516	0.154146	0.409521	0.682157
MCCC1	0.258405	1.29486	0.38072	0.678726	0.497312
MCL1	-0.526764	0.590513	0.303427	-1.73605	0.0825557
MCM2	0.5059	1.65848	0.227192	2.22675	0.0259642
MCM3	0.529972	1.69888	0.355575	1.49047	0.136102
MCM4	0.005026	1.00504	0.302982	0.0165884	0.986765
MCM5	0.117603	1.1248	0.551023	0.213427	0.830994
MCM6	0.603295	1.82813	0.551712	1.0935	0.274176
MCM7	0.188806	1.20781	0.214485	0.880276	0.37871
MDC1	0.15512	1.1678	0.501807	0.309123	0.757228
MDK	-0.0248602	0.975446	0.145256	-0.171148	0.864107
MDM2	0.218394	1.24408	0.301864	0.723485	0.469382
MDM4	0.390779	1.47813	0.454135	0.860491	0.389518
MECOM	-0.0352585	0.965356	0.232535	-0.151627	0.879482
MED1	-0.645889	0.524196	0.495488	-1.30354	0.19239
MED12	1.0274	2.7938	0.811029	1.26679	0.20523
MED23	0.627262	1.87248	0.566671	1.10692	0.268327
MED24	0.0529372	1.05436	0.395129	0.133975	0.893423
MEF2C	-0.409844	0.663754	0.308182	-1.32988	0.183559
MEIS1	-0.356616	0.700042	0.227522	-1.56739	0.117024
MELK	0.392779	1.48109	0.236382	1.66162	0.096588
MEN1	-0.411526	0.662638	0.433609	-0.949072	0.342584
MERTK	0.124543	1.13263	0.351391	0.354429	0.723018
MESP1	0.229682	1.2582	0.133736	1.71743	0.0859014
MET	-0.00388568	0.996122	0.212166	-0.0183144	0.985388
MFNG	-0.155906	0.85564	0.289668	-0.538223	0.590423
MGA	-0.787556	0.454955	0.580725	-1.35616	0.175048
MGAT4A	-0.455514	0.634122	0.231208	-1.97015	0.0488212
MGEA5	0.260247	1.29725	0.393937	0.660632	0.508849
MGMT	0.129052	1.13775	0.282705	0.45649	0.648038
MGST1	0.0355588	1.0362	0.145986	0.243576	0.807559
MIA	-0.131667	0.876633	0.119355	-1.10315	0.269961
MIF	0.004243	1.00425	0.264844	0.0160208	0.987218
MIXL1	-0.148262	0.862205	0.191877	-0.772692	0.439705
MKI67	0.74509	2.10663	0.316735	2.35241	0.0186521
MKNK1	-0.448366	0.638671	0.475526	-0.942884	0.34574
MLF1	0.0327293	1.03327	0.241125	0.135736	0.89203
MLH1	0.0947784	1.09942	0.478849	0.19793	0.8431
MLH3	-0.0974259	0.90717	0.548331	-0.177677	0.858976
MLLT3	-0.674819	0.509249	0.290212	-2.32526	0.0200578
MLLT4	-0.0387896	0.961953	0.214401	-0.180921	0.856429
MLPH	0.112851	1.11947	0.164415	0.68638	0.492473
MLYCD	-0.591791	0.553335	0.463553	-1.27664	0.201729
MME	-0.194795	0.823003	0.148342	-1.31315	0.189133
MMP11	-0.0325985	0.967927	0.0912059	-0.357416	0.72078
MMP14	-0.0189128	0.981265	0.182979	-0.103361	0.917677
MMP2	-0.110624	0.895276	0.129525	-0.854073	0.393065
MMP3	0.0171637	1.01731	0.108629	0.158004	0.874454
MMP7	-0.10162	0.903373	0.140674	-0.722377	0.470063
MMP9	-0.156453	0.855172	0.0888837	-1.7602	0.0783746
MMS19	-0.105192	0.900152	0.781121	-0.134668	0.892875
MNAT1	0.162805	1.17681	0.448111	0.363313	0.716371
MOB1B	-0.333348	0.716521	0.39398	-0.846102	0.397496
MOS	-0.121759	0.885362	0.123172	-0.988529	0.322894
MPG	-0.197739	0.820584	0.353039	-0.560104	0.575409
MPL	-0.182147	0.833479	0.206552	-0.881843	0.377862
MPO	0.031538	1.03204	0.128644	0.245157	0.806335
MRE11A	-0.20748	0.81263	0.386829	-0.536359	0.59171
MRPL13	0.481975	1.61927	0.31155	1.54702	0.121858
MS4A1	-0.207516	0.812601	0.149366	-1.38931	0.164738
MSH2	0.712241	2.03856	0.406895	1.75043	0.0800442
MSH3	1.20176	3.32596	0.531723	2.26012	0.0238138
MSH4	-0.093142	0.911064	0.119516	-0.779324	0.435789
MSH5	0.0323968	1.03293	0.146406	0.22128	0.824874
MSH6	1.46396	4.32303	0.438008	3.3423	0.000830861
MSI1	-0.456084	0.63376	0.394688	-1.15556	0.247862
MSL2	-0.0981447	0.906518	0.526953	-0.186249	0.852249
MSN	-0.415973	0.659698	0.303321	-1.37139	0.170252
MSR1	-0.279123	0.756447	0.239857	-1.16371	0.244543
MST1	0.234622	1.26443	0.15541	1.5097	0.131121
MST1R	0.138387	1.14842	0.213275	0.648868	0.516424
MSTN	-0.101975	0.903052	0.117909	-0.864859	0.387116
MT1A	-0.149431	0.861198	0.18009	-0.829758	0.406676
MT1X	0.241239	1.27282	0.163621	1.47437	0.140381
MT2A	0.227024	1.25486	0.197811	1.14768	0.2511
MTA1	1.17738	3.24586	0.512818	2.2959	0.0216815
MTCP1	0.136541	1.1463	0.371691	0.367351	0.713357
MTDH	-0.187927	0.828675	0.241861	-0.777006	0.437156
MTFP1	0.312781	1.36722	0.33004	0.947706	0.343279
MTHFD1	0.579792	1.78567	0.325578	1.78081	0.0749438
MTMR2	-0.250964	0.77805	0.430466	-0.583006	0.559889
MTOR	0.428065	1.53429	0.706338	0.606034	0.544492
MTSS1	0.189059	1.20811	0.224011	0.843971	0.398686
MUC1	-0.140601	0.868836	0.134653	-1.04417	0.296406
MUTYH	0.0392344	1.04001	0.215402	0.182145	0.855469
MVP	-0.570984	0.564969	0.391897	-1.45697	0.145124
MX1	-0.161287	0.851048	0.156112	-1.03315	0.301534
MXI1	0.19306	1.21296	0.268523	0.718968	0.472161
MYB	0.137013	1.14684	0.241194	0.568061	0.569994
MYBL1	0.108753	1.11489	0.165501	0.657113	0.511108
MYBL2	0.279285	1.32218	0.163499	1.70817	0.0876042
MYC	-0.00209824	0.997904	0.242471	-0.00865355	0.993096
MYCL	-0.19866	0.819828	0.2795	-0.71077	0.477227
MYCN	-0.0597678	0.941983	0.178298	-0.335212	0.737465
MYD88	-0.22231	0.800667	0.35984	-0.617802	0.536706
MYLIP	-0.0733187	0.929305	0.332888	-0.22025	0.825676
MYOD1	0.0107119	1.01077	0.160857	0.0665929	0.946906
NAB2	0.102522	1.10796	0.294146	0.348539	0.727435
NAIP	0.0922375	1.09663	0.248099	0.371777	0.710059
NAMPT	0.136316	1.14604	0.277725	0.490831	0.623546
NANOG	0.0879236	1.0919	0.370703	0.237181	0.812516
NAP1L1	-0.304843	0.737239	0.352973	-0.863644	0.387783
NASP	0.63495	1.88693	0.441704	1.4375	0.150576
NAT1	0.0410859	1.04194	0.14477	0.283801	0.776563
NAT2	0.0479818	1.04915	0.179714	0.26699	0.789477
NAT8L	-0.225099	0.798438	0.196438	-1.1459	0.251836
NAV2	-0.24451	0.783088	0.21939	-1.1145	0.265065
NBN	-0.00376765	0.996239	0.363697	-0.0103593	0.991735
NCAM1	-0.11178	0.894241	0.136034	-0.821704	0.411245
NCAPD3	0.43901	1.55117	0.364406	1.20473	0.228309
NCK2	-0.124026	0.883357	0.372717	-0.33276	0.739315
NCL	0.559543	1.74987	0.480333	1.16491	0.244057
NCOA1	-0.526946	0.590405	0.479554	-1.09883	0.271844
NCOA2	-0.305483	0.736767	0.359439	-0.849889	0.395387
NCOA3	-0.111112	0.894838	0.42556	-0.261096	0.794018
NCOA4	-0.0492717	0.951923	0.223601	-0.220355	0.825595
NCOR1	-0.125501	0.882055	0.423178	-0.296569	0.766796
NCOR2	0.0552611	1.05682	0.292922	0.188655	0.850363
NDC80	-0.0107954	0.989263	0.251806	-0.0428717	0.965804
NDRG1	0.0415745	1.04245	0.183562	0.226487	0.820822
NEIL1	-0.0849566	0.918552	0.191701	-0.443172	0.657641
NEIL2	-0.0262288	0.974112	0.502768	-0.0521689	0.958394
NEIL3	0.363188	1.43791	0.274157	1.32474	0.185256
NEK2	0.354163	1.42499	0.216744	1.63401	0.102256
NES	-0.493979	0.610194	0.306457	-1.6119	0.106983
NF1	-0.361506	0.696626	0.351186	-1.02939	0.303298
NF2	-0.00896881	0.991071	0.362086	-0.0247698	0.980239
NFAT5	-0.491335	0.611809	0.49221	-0.998222	0.318172
NFATC1	-0.249157	0.779458	0.270774	-0.920166	0.357486
NFATC3	-0.95374	0.385297	0.467523	-2.03999	0.0413517
NFATC4	0.464495	1.59121	0.525378	0.884116	0.376633
NFE2L2	-0.115115	0.891263	0.210601	-0.546604	0.584651
NFE2L3	-0.511732	0.599456	0.22925	-2.2322	0.0256014
NFKB1	-0.560977	0.570651	0.335662	-1.67126	0.0946713
NFKB2	-0.36448	0.694558	0.24752	-1.47253	0.140878
NFKBIA	-0.0469691	0.954117	0.29632	-0.158508	0.874057
NFKBIE	-0.663575	0.515007	0.430497	-1.54142	0.123216
NFKBIZ	-0.294885	0.744617	0.160167	-1.84111	0.0656051
NGF	-0.0590573	0.942653	0.238679	-0.247434	0.804572
NGFR	-0.147622	0.862757	0.180624	-0.817291	0.413762
NGFRAP1	1.16261	3.19826	0.340036	3.41908	0.000628342
NKD1	-0.0197383	0.980455	0.240356	-0.0821212	0.93455
NKX2.1	0.0765975	1.07961	0.127194	0.602212	0.547033
NKX2.5	0.177227	1.1939	0.133141	1.33112	0.183149
NKX3.1	-0.0430031	0.957908	0.158183	-0.271856	0.785733
NLK	0.301836	1.35234	0.411643	0.733246	0.463408
NLRP3	-0.102699	0.902399	0.297647	-0.345036	0.730068
NME1	0.0806248	1.08396	0.21615	0.373005	0.709145
NME7	0.022022	1.02227	0.316005	0.0696888	0.944441
NMU	0.0947997	1.09944	0.0936375	1.01241	0.311341
NNMT	-0.0487569	0.952413	0.173785	-0.280558	0.779049
NOD1	-0.0521088	0.949226	0.342381	-0.152196	0.879033
NOD2	0.00158343	1.00158	0.301717	0.00524805	0.995813
NODAL	-0.0949867	0.909385	0.171124	-0.555074	0.578844
NOG	-0.215577	0.806076	0.192761	-1.11837	0.26341
NOL3	-0.110653	0.89525	0.2975	-0.371943	0.709936
NOLC1	0.129433	1.13818	0.377616	0.342764	0.731776
NOS2	0.102226	1.10763	0.165487	0.617731	0.536753
NOS3	-0.104736	0.900563	0.283976	-0.368818	0.712263
NOTCH1	-0.872886	0.417744	0.62327	-1.40049	0.161365
NOTCH2	0.555011	1.74196	0.454126	1.22215	0.22165
NOTCH4	-0.150327	0.860426	0.195268	-0.769852	0.441387
NOV	-0.0151105	0.985003	0.146843	-0.102902	0.918041
NOX1	-0.138764	0.870434	0.118355	-1.17243	0.241024
NOX4	-0.193952	0.823697	0.224056	-0.865641	0.386687
NPC1	-0.324106	0.723174	0.313212	-1.03478	0.300771
NPM1	0.355902	1.42747	0.275511	1.29179	0.196431
NPM2	0.0709007	1.07347	0.239738	0.295742	0.767427
NPPB	0.0154497	1.01557	0.170694	0.0905111	0.927881
NPR1	-0.0214568	0.978772	0.218177	-0.0983461	0.921657
NQO1	0.11179	1.11828	0.144758	0.772258	0.439962
NR0B1	0.0842646	1.08792	0.089957	0.936721	0.348902
NR0B2	0.148779	1.16042	0.182375	0.815786	0.414622
NR1H3	-0.349711	0.704892	0.264127	-1.32403	0.185494
NR1H4	0.137295	1.14717	0.154103	0.890929	0.372967
NR1I2	0.235488	1.26553	0.131161	1.79542	0.0725873
NR3C1	-0.630946	0.532088	0.309853	-2.03627	0.0417228
NR4A1	-0.169992	0.843672	0.147231	-1.15459	0.248258
NR4A3	-0.221136	0.801608	0.0983282	-2.24896	0.0245153
NR5A2	-0.132957	0.875503	0.211515	-0.628593	0.529616
NR6A1	-0.013462	0.986628	0.273186	-0.0492776	0.960698
NRAS	-0.0715492	0.93095	0.329603	-0.217077	0.828149
NRG1	-0.218368	0.80383	0.197131	-1.10773	0.267979
NRG2	-0.171209	0.842645	0.1279	-1.33862	0.180696
NRG3	-0.103829	0.901379	0.136349	-0.761496	0.446361
NRG4	0.0301536	1.03061	0.17157	0.175751	0.86049
NRIP1	-0.372357	0.689108	0.267768	-1.3906	0.164348
NRP1	-0.17237	0.841668	0.285615	-0.603505	0.546173
NRP2	-0.320762	0.725596	0.311813	-1.0287	0.303621
NSD1	0.722086	2.05872	0.534798	1.3502	0.17695
NT5E	-0.101224	0.90373	0.194585	-0.520205	0.602921
NTF3	-0.145817	0.864316	0.120539	-1.20971	0.226392
NTHL1	0.0891256	1.09322	0.199693	0.446314	0.65537
NTN3	0.0629193	1.06494	0.135434	0.464574	0.642236
NTRK1	-0.222376	0.800614	0.179577	-1.23833	0.215592
NTRK2	-0.122178	0.884991	0.1629	-0.750015	0.453245
NUDT13	0.185706	1.20407	0.228357	0.813225	0.416089
NUF2	0.254101	1.2893	0.216364	1.17442	0.240229
NUMB	-0.447342	0.639325	0.592466	-0.755051	0.450218
NUMBL	0.227812	1.25585	0.382481	0.595616	0.551431
NUP62	-0.11991	0.887	0.366868	-0.326848	0.743783
NUPR1	-0.136087	0.872767	0.195266	-0.69693	0.485847
NUSAP1	0.992588	2.69821	0.315265	3.14843	0.00164152
OAS1	-0.168897	0.844596	0.176217	-0.958457	0.337832
OASL	-0.0101059	0.989945	0.161199	-0.0626917	0.950012
OAZ1	-0.0772357	0.925672	0.265193	-0.291244	0.770865
OCLN	0.169713	1.18496	0.16162	1.05007	0.293684
ODC1	0.0622176	1.06419	0.295674	0.210426	0.833335
OGG1	0.250331	1.28445	0.498666	0.502001	0.615667
OLIG2	-0.120336	0.886623	0.130037	-0.925393	0.354761
OLR1	-0.138652	0.870531	0.176331	-0.786316	0.431683
OMD	-0.0618371	0.940036	0.119939	-0.515571	0.606154
OPCML	-0.113526	0.892681	0.0938418	-1.20976	0.226369
OR10J3	-0.0986238	0.906084	0.230693	-0.427511	0.669007
ORC6	0.537749	1.71215	0.268615	2.00193	0.0452924
ORM1	0.105109	1.11083	0.06336	1.65891	0.0971331
ORM2	0.133762	1.14312	0.0767165	1.74358	0.0812317
OSM	-0.634352	0.530279	0.224177	-2.82969	0.00465926
OTX2	-0.133007	0.875459	0.129998	-1.02315	0.306239
P4HA1	0.176544	1.19309	0.227155	0.777193	0.437045
P4HB	0.132087	1.14121	0.306498	0.430956	0.666501
PA2G4	0.415737	1.51549	0.402559	1.03274	0.301728
PABPC1	-0.000403408	0.999597	0.179269	-0.00225029	0.998205
PAF1	0.0020963	1.0021	0.405886	0.00516475	0.995879
PAG1	-0.506481	0.602613	0.281378	-1.8	0.0718608
PAICS	0.581815	1.78928	0.378654	1.53654	0.124407
PAK1	0.154249	1.16678	0.167035	0.923456	0.35577
PAK1IP1	0.0659064	1.06813	0.483642	0.136271	0.891607
PAK3	-0.0471085	0.953984	0.215847	-0.218249	0.827235
PAK7	-0.0357726	0.96486	0.110402	-0.324022	0.745922
PALB2	0.25472	1.2901	0.4547	0.560194	0.575347
PALM2.AKAP2.	0.384475	1.46884	0.298986	1.28593	0.198467
PARK7	0.363405	1.43822	0.541698	0.670861	0.502309
PARP1	0.288362	1.33424	0.335487	0.859533	0.390047
PARP2	1.51022	4.52771	0.663613	2.27575	0.0228611
PARP3	0.00394618	1.00395	0.192938	0.0204531	0.983682
PARP4	0.0662832	1.06853	0.372413	0.177983	0.858736
PAX3	0.0884544	1.09248	0.120253	0.73557	0.461992
PAX5	-0.222025	0.800895	0.0912017	-2.43444	0.0149149
PAX6	0.0759291	1.07889	0.086148	0.881379	0.378113
PAX8	0.0256382	1.02597	0.206555	0.124123	0.901218
PBRM1	0.235993	1.26617	0.516701	0.45673	0.647865
PBX1	0.188947	1.20798	0.224617	0.841199	0.400237
PBX3	-0.561914	0.570117	0.375532	-1.49632	0.134572
PCK1	0.109493	1.11571	0.0887404	1.23385	0.217257
PCNA	0.461014	1.58568	0.286171	1.61097	0.107186
PCNX	-0.856189	0.424778	0.460051	-1.86107	0.0627337
PCOLCE	-0.0905068	0.913468	0.16987	-0.532799	0.594173
PCSK6	-0.127359	0.880418	0.158147	-0.805319	0.420636
PDCD1	-0.393336	0.674802	0.166392	-2.3639	0.0180834
PDCD1LG2	-0.564311	0.568752	0.205828	-2.74167	0.00611281
PDGFA	0.270211	1.31024	0.227613	1.18715	0.235167
PDGFB	-0.264857	0.767315	0.273462	-0.968534	0.332778
PDGFC	-0.330979	0.71822	0.272485	-1.21467	0.224492
PDGFD	-0.336627	0.714175	0.231863	-1.45184	0.146547
PDGFRA	-0.28494	0.752059	0.162242	-1.75627	0.0790427
PDGFRB	-0.221576	0.801255	0.190406	-1.1637	0.244545
PDIA4	-0.0628332	0.9391	0.254519	-0.246871	0.805008
PDK1	-0.187541	0.828995	0.381424	-0.491685	0.622942
PDK2	0.087248	1.09117	0.250152	0.348781	0.727254
PDLIM7	0.0594829	1.06129	0.265254	0.224249	0.822564
PDPK1	-0.125419	0.882127	0.394187	-0.31817	0.750356
PDPN	-0.0906761	0.913313	0.15088	-0.600982	0.547852
PDZK1	0.0342968	1.03489	0.115116	0.297932	0.765755
PECAM1	-0.616263	0.539958	0.30763	-2.00326	0.0451495
PELP1	0.0473791	1.04852	0.52709	0.0898879	0.928376
PER1	-0.042993	0.957918	0.187631	-0.229135	0.818764
PEX12	-0.513145	0.59861	0.343821	-1.49248	0.135574
PF4	-0.0307005	0.969766	0.100812	-0.304531	0.760723
PF4V1	0.10101	1.10629	0.155526	0.649473	0.516033
PFDN1	0.800965	2.22769	0.60668	1.32024	0.186754
PFDN2	-0.0592643	0.942458	0.31548	-0.187854	0.850991
PFKFB1	0.0766699	1.07969	0.170983	0.448407	0.653859
PFKFB2	0.0534324	1.05489	0.278427	0.191908	0.847814
PFKFB3	0.0775697	1.08066	0.151777	0.511078	0.609296
PFKFB4	0.459774	1.58372	0.299278	1.53628	0.12447
PFKL	0.227586	1.25557	0.34469	0.660263	0.509085
PGC	-0.111592	0.894409	0.0699715	-1.59482	0.110753
PGF	-0.291513	0.747132	0.244648	-1.19156	0.233433
PGR	-0.0207116	0.979501	0.0969984	-0.213525	0.830918
PHB	0.27484	1.31632	0.430271	0.63876	0.522979
PHB2	0.96702	2.6301	0.416656	2.32091	0.0202918
PHF6	0.853504	2.34786	0.493182	1.7306	0.0835223
PHGDH	0.502623	1.65305	0.208111	2.41517	0.0157279
PIAS1	-0.268938	0.764191	0.346478	-0.776206	0.437627
PIAS2	-0.0840505	0.919385	0.341403	-0.246191	0.805534
PIAS3	0.170839	1.1863	0.304668	0.560739	0.574975
PIAS4	0.454826	1.5759	0.485208	0.937383	0.348562
PIDD1	0.207242	1.23028	0.3369	0.615143	0.53846
PIK3C2A	-0.253508	0.776074	0.461544	-0.54926	0.582827
PIK3C3	0.164838	1.1792	0.382455	0.431	0.666469
PIK3CA	-0.218164	0.803994	0.368166	-0.59257	0.553469
PIK3CB	0.00655854	1.00658	0.417395	0.015713	0.987463
PIK3CD	-0.204727	0.81487	0.235885	-0.867911	0.385443
PIK3CG	-0.296649	0.743305	0.199244	-1.48887	0.136521
PIK3R1	-0.400235	0.670163	0.288527	-1.38717	0.165391
PIK3R2	0.25206	1.28667	0.268321	0.939397	0.347527
PIK3R3	0.130382	1.13926	0.249358	0.522871	0.601064
PIK3R5	-0.168883	0.844608	0.109938	-1.53616	0.124499
PIM1	-0.323367	0.723708	0.251276	-1.2869	0.198129
PIM2	-0.179386	0.835783	0.0957544	-1.8734	0.0610134
PIM3	-0.261727	0.769721	0.349237	-0.749425	0.453601
PIN1	0.454752	1.57578	0.614304	0.740272	0.459135
PINX1	0.0449474	1.04597	0.214426	0.209617	0.833966
PIR	0.118768	1.12611	0.273305	0.434562	0.66388
PITRM1	-0.183627	0.832246	0.418855	-0.438402	0.661095
PITX2	-0.0711327	0.931338	0.164642	-0.432044	0.665709
PKM	-0.0972307	0.907347	0.311342	-0.312295	0.754816
PKMYT1	0.832507	2.29908	0.294068	2.831	0.00464031
PKP1	0.023476	1.02375	0.0947067	0.247881	0.804227
PLA1A	-0.0777989	0.92515	0.128568	-0.605119	0.5451
PLA2G10	0.203793	1.22604	0.252823	0.806069	0.420203
PLA2G2A	0.0476095	1.04876	0.0869761	0.547386	0.584114
PLA2G3	-0.272501	0.761473	0.215765	-1.26295	0.206606
PLA2G4A	-0.291372	0.747238	0.272717	-1.0684	0.285338
PLA2G4C	-0.175672	0.838893	0.265269	-0.662243	0.507816
PLA2G4E	-0.024642	0.975659	0.161096	-0.152965	0.878426
PLA2G4F	0.133145	1.14242	0.183647	0.725005	0.468449
PLA2G5	-0.142216	0.867434	0.132752	-1.07129	0.284041
PLAT	-0.101529	0.903455	0.148116	-0.685467	0.493049
PLAU	-0.23941	0.787092	0.185707	-1.28918	0.197336
PLAUR	-0.369663	0.690967	0.274994	-1.34426	0.178864
PLCB1	0.136518	1.14628	0.268966	0.507567	0.611757
PLCB4	-0.0145465	0.985559	0.174134	-0.083536	0.933425
PLCE1	-0.205425	0.814301	0.205897	-0.997707	0.318421
PLCG1	0.0832981	1.08687	0.36742	0.226711	0.820648
PLCG2	-0.628928	0.533163	0.320529	-1.96216	0.0497441
PLD1	-0.0254978	0.974825	0.390886	-0.0652308	0.94799
PLEK2	0.0991774	1.10426	0.259163	0.382684	0.701954
PLG	0.0942114	1.09879	0.106522	0.884429	0.376465
PLK1	0.888139	2.4306	0.295608	3.00445	0.00266061
PLK2	-0.0872702	0.916429	0.321834	-0.271165	0.786264
PLK3	-0.532029	0.587412	0.279255	-1.90517	0.0567574
PLK4	0.821626	2.27419	0.357577	2.29776	0.0215755
PMAIP1	0.139125	1.14927	0.249284	0.558098	0.576778
PMEPA1	-0.0484425	0.952712	0.177079	-0.273564	0.784419
PML	-0.545691	0.579441	0.461161	-1.1833	0.236691
PMS1	0.10296	1.10845	0.288941	0.356336	0.721589
PMS2	0.501913	1.65188	0.31027	1.61766	0.105735
PMS2P3	0.410956	1.50826	0.367889	1.11707	0.263966
PNKP	0.352595	1.42275	0.467498	0.754217	0.450719
PNPLA2	0.000573546	1.00057	0.348996	0.00164342	0.998689
POLB	-0.0834829	0.919907	0.529372	-0.157702	0.874692
POLD1	0.569868	1.76803	0.303004	1.88073	0.0600093
POLD2	0.844971	2.32791	0.337851	2.50101	0.0123838
POLD3	0.407437	1.50296	0.367076	1.10995	0.26702
POLD4	-0.15945	0.852613	0.312208	-0.510716	0.60955
POLE2	0.453607	1.57398	0.2847	1.59328	0.111097
POLL	0.466897	1.59504	0.341856	1.36577	0.172011
POLR2D	-0.149031	0.861542	0.589746	-0.252704	0.800497
POLR2H	0.520188	1.68234	0.384328	1.3535	0.175896
POLR2J	0.425775	1.53078	0.540414	0.787868	0.430774
PORCN	-0.0567742	0.944807	0.32281	-0.175875	0.860392
POS_CTRL_POS1	0.250464	1.28462	0.201527	1.24284	0.213928
POS_CTRL_POS2	0.232788	1.26211	0.2082	1.1181	0.263525
POS_CTRL_POS3	0.233586	1.26312	0.206376	1.13185	0.257699
POS_CTRL_POS4	0.236227	1.26646	0.203196	1.16256	0.245009
PPARG	-0.294761	0.744709	0.224288	-1.31421	0.188775
PPARGC1A	0.13014	1.13899	0.198139	0.65681	0.511303
PPARGC1B	-0.0430767	0.957838	0.330186	-0.130462	0.896201
PPAT	-0.229705	0.794768	0.37455	-0.613283	0.53969
PPBP	0.0251291	1.02545	0.112462	0.223446	0.823189
PPIA	0.0257893	1.02612	0.388181	0.0664362	0.947031
PPIB	0.00899063	1.00903	0.291344	0.0308591	0.975382
PPID	-0.196039	0.82198	0.453325	-0.432447	0.665416
PPM1D	-0.0919338	0.912166	0.301734	-0.304685	0.760606
PPP1R15A	-0.428682	0.651367	0.248615	-1.72428	0.0846571
PPP2CA	0.496575	1.64308	0.379028	1.31013	0.190153
PPP2CB	0.0802702	1.08358	0.379257	0.211651	0.832379
PPP2R1A	-0.0350363	0.96557	0.197571	-0.177335	0.859245
PPP2R1B	-0.154892	0.856508	0.344724	-0.449322	0.653199
PPP2R2B	-0.225406	0.798192	0.196024	-1.14989	0.25019
PPP2R2C	0.254563	1.2899	0.163024	1.56151	0.118404
PPP2R4	0.0364044	1.03708	0.243802	0.14932	0.881301
PPP3CA	0.0388374	1.0396	0.169425	0.22923	0.81869
PPP3CB	-0.352064	0.703235	0.51483	-0.683846	0.494072
PPP3CC	-0.450297	0.637439	0.342092	-1.3163	0.188072
PPP3R1	-0.527778	0.589914	0.583139	-0.905064	0.365432
PPP3R2	-0.0763019	0.926536	0.159945	-0.47705	0.633327
PRAME	0.122946	1.13082	0.119273	1.03079	0.302639
PRC1	0.78853	2.20016	0.31864	2.47468	0.0133357
PRDM1	-0.714071	0.489647	0.300171	-2.37888	0.0173654
PRDM14	-0.206601	0.813344	0.119352	-1.73102	0.0834485
PRDM2	-0.346942	0.706846	0.537118	-0.645933	0.518323
PRDX6	0.448156	1.56542	0.253626	1.76699	0.0772292
PRF1	-0.144507	0.865449	0.161691	-0.893723	0.37147
PRICKLE1	-0.0161406	0.983989	0.260909	-0.0618628	0.950672
PRKAA1	0.165056	1.17946	0.349263	0.472585	0.63651
PRKAA2	0.02388	1.02417	0.176584	0.135233	0.892427
PRKAB1	-0.0953584	0.909047	0.525857	-0.181339	0.856101
PRKAB2	0.33377	1.39622	0.268124	1.24483	0.213194
PRKACA	0.332675	1.39469	0.504472	0.659451	0.509606
PRKACB	-0.175863	0.838733	0.18304	-0.960791	0.336657
PRKACG	0.0782504	1.08139	0.153102	0.511101	0.60928
PRKAG1	0.263852	1.30194	0.384734	0.685805	0.492836
PRKAG2	0.0736287	1.07641	0.251516	0.29274	0.769721
PRKAG3	-0.0606414	0.941161	0.120071	-0.505045	0.613527
PRKAR1A	-0.493152	0.610698	0.367743	-1.34103	0.179912
PRKAR1B	0.441207	1.55458	0.321861	1.3708	0.170437
PRKAR2A	0.356459	1.42826	0.570424	0.624901	0.532036
PRKAR2B	-0.257368	0.773084	0.233932	-1.10018	0.271252
PRKCA	-0.128869	0.879089	0.231477	-0.556724	0.577716
PRKCB	-0.244436	0.783146	0.173916	-1.40548	0.159877
PRKCD	0.12706	1.13549	0.35568	0.357232	0.720918
PRKCE	-0.263018	0.768728	0.277813	-0.946748	0.343767
PRKCG	0.00895623	1.009	0.0790163	0.113347	0.909756
PRKCZ	-0.0840529	0.919383	0.291242	-0.288602	0.772886
PRKDC	0.709206	2.03238	0.32838	2.15971	0.030795
PRKG1	-0.160686	0.85156	0.21567	-0.745054	0.456239
PRKX	-0.170387	0.843338	0.302722	-0.56285	0.573537
PRL	-0.24224	0.784868	0.268238	-0.903078	0.366484
PRLR	0.194871	1.21515	0.280557	0.694584	0.487316
PRMT1	0.052977	1.05441	0.301603	0.175652	0.860568
PRMT6	0.348149	1.41644	0.267083	1.30352	0.192397
PRMT8	-0.110022	0.895815	0.188797	-0.582751	0.560061
PROK1	-0.235776	0.789957	0.161603	-1.45899	0.144568
PROK2	-0.0965361	0.907977	0.219834	-0.439131	0.660567
PROM1	-0.126666	0.881028	0.168974	-0.749618	0.453485
PRR15L	0.235504	1.26555	0.196324	1.19957	0.230306
PSG2	-0.249679	0.77905	0.198265	-1.25932	0.207915
PSIP1	-0.709682	0.4918	0.411497	-1.72464	0.0845929
PSMD2	0.572458	1.77262	0.44287	1.29261	0.196146
PSMD7	-0.235301	0.790333	0.409561	-0.57452	0.565616
PSMG1	-0.18638	0.829958	0.437384	-0.426124	0.670018
PSRC1	0.507299	1.6608	0.243273	2.0853	0.0370416
PTCH1	0.151287	1.16333	0.229888	0.658089	0.510481
PTCH2	-0.111423	0.89456	0.229537	-0.485425	0.627375
PTCHD1	0.0981452	1.10312	0.205225	0.478233	0.632484
PTCHD2	0.113452	1.12014	0.199899	0.567544	0.570344
PTCHD3	-0.296787	0.743202	0.222839	-1.33185	0.18291
PTCRA	-0.338562	0.712794	0.145404	-2.32843	0.0198891
PTDSS1	-0.28263	0.753799	0.411234	-0.687273	0.49191
PTEN	0.0366475	1.03733	0.377897	0.0969777	0.922744
PTGR1	0.197919	1.21886	0.33343	0.593583	0.552791
PTGS1	-0.372675	0.688889	0.310613	-1.19981	0.230214
PTGS2	-0.357851	0.699177	0.212389	-1.68489	0.0920103
PTHLH	-0.0333719	0.967179	0.252263	-0.13229	0.894755
PTK2	0.0882229	1.09223	0.389824	0.226315	0.820956
PTN	0.0118805	1.01195	0.178312	0.0666275	0.946878
PTP4A1	-0.0789427	0.924093	0.303763	-0.259882	0.794955
PTPN1	-0.0420777	0.958795	0.150232	-0.280085	0.779413
PTPN11	0.283322	1.32753	0.593563	0.477324	0.633131
PTPN5	-0.180612	0.834759	0.202663	-0.891195	0.372825
PTPRC	-0.329395	0.719359	0.201035	-1.63849	0.101319
PTPRR	-0.0769519	0.925934	0.101085	-0.761263	0.4465
PTTG1	0.525093	1.69062	0.276121	1.90167	0.0572137
PTTG2	0.607073	1.83505	0.301746	2.01187	0.0442341
PUS1	0.242628	1.27459	0.367615	0.660005	0.509251
PVR	0.701537	2.01685	0.34125	2.05579	0.0398031
PYCARD	-0.316754	0.72851	0.291755	-1.08569	0.277618
PYCR1	0.0499129	1.05118	0.211186	0.236346	0.813164
PYGL	0.319258	1.37611	0.25458	1.25406	0.209821
QDPR	0.0256751	1.02601	0.172022	0.149255	0.881353
QSOX2	-0.133376	0.875136	0.397666	-0.335395	0.737327
RAB23	0.120212	1.12774	0.252142	0.476763	0.633531
RAB25	-0.00730908	0.992718	0.218633	-0.0334309	0.973331
RAB27B	0.448389	1.56579	0.212755	2.10754	0.0350711
RAB4A	0.608216	1.83715	0.352091	1.72744	0.0840885
RAB6B	0.106831	1.11275	0.197633	0.54055	0.588818
RAC1	-0.0481471	0.952994	0.371004	-0.129775	0.896744
RAC2	-0.410548	0.663287	0.277371	-1.48014	0.138836
RAC3	0.145442	1.15655	0.191826	0.758197	0.448333
RACGAP1	0.535939	1.70905	0.282855	1.89475	0.0581259
RAD1	-0.096409	0.908093	0.251233	-0.383744	0.701168
RAD17	0.34453	1.41133	0.646046	0.533291	0.593832
RAD18	0.748056	2.11289	0.366541	2.04085	0.0412657
RAD21	0.0492856	1.05052	0.224507	0.219528	0.826239
RAD23A	0.166737	1.18144	0.483229	0.345047	0.730059
RAD23B	0.294873	1.34296	0.407429	0.723742	0.469224
RAD50	0.774053	2.16854	0.454606	1.70269	0.0886262
RAD51	0.684809	1.98339	0.353198	1.93888	0.0525156
RAD51B	0.0491028	1.05033	0.378226	0.129824	0.896706
RAD51C	0.0736125	1.07639	0.254403	0.289353	0.772311
RAD51D	-0.776524	0.460002	0.573785	-1.35334	0.175949
RAD52	0.290632	1.33727	0.287349	1.01143	0.311813
RAD54L	0.113349	1.12002	0.167992	0.674727	0.499849
RAD9A	0.158672	1.17195	0.317648	0.49952	0.617413
RAF1	0.320732	1.37814	0.522947	0.613316	0.539668
RAG1	0.00339173	1.0034	0.218365	0.0155324	0.987607
RALA	-0.0563265	0.94523	0.432544	-0.130221	0.896391
RAMP1	-0.103425	0.901744	0.17049	-0.606635	0.544093
RAMP2	-0.511371	0.599673	0.236821	-2.15931	0.0308258
RAMP3	-0.25763	0.772881	0.190994	-1.34889	0.177372
RAP1A	-0.575125	0.562635	0.465035	-1.23674	0.216185
RARA	0.161898	1.17574	0.239153	0.676965	0.498428
RARB	0.0887611	1.09282	0.242632	0.365826	0.714495
RASA1	-0.120073	0.886856	0.400409	-0.299876	0.764272
RASA4	-0.0174579	0.982694	0.332418	-0.0525178	0.958116
RASAL1	0.0284758	1.02889	0.241652	0.117838	0.906196
RASD1	-0.301981	0.739352	0.226947	-1.33062	0.183313
RASGRF1	0.0878558	1.09183	0.166143	0.528797	0.596947
RASGRF2	-0.459647	0.631506	0.312196	-1.4723	0.140939
RASGRP1	-0.145258	0.864799	0.232952	-0.623552	0.532922
RASGRP2	-0.490653	0.612226	0.259082	-1.89382	0.0582495
RASSF1	-0.136135	0.872725	0.448076	-0.303821	0.761265
RASSF7	0.0216586	1.02189	0.208781	0.103738	0.917377
RB1	-0.0316045	0.96889	0.356469	-0.0886598	0.929352
RB1CC1	0.0570151	1.05867	0.294599	0.193535	0.84654
RBBP8	0.324007	1.38266	0.253501	1.27813	0.201203
RBL1	0.308511	1.3614	0.294449	1.04776	0.29475
RBL2	-0.283534	0.753117	0.424824	-0.667416	0.504506
RBM10	1.29232	3.64123	0.716508	1.80364	0.0712878
RBP1	-0.0394788	0.96129	0.13229	-0.298426	0.765378
RBPJ	-0.267427	0.765346	0.341091	-0.784033	0.433021
RBPMS2	-0.0113484	0.988716	0.266663	-0.042557	0.966055
[truncated: 560 more rows]
